# Supplementary material for: Origin, structure, and composition of the spider major ampullate silk fiber revealed by genomics, proteomics, and single-cell and spatial transcriptomics
Source: Sci Adv. 2024 Aug 14;10(33):eadn0597. doi: 10.1126/sciadv.adn0597 (PMC11323941; doi:10.1126/sciadv.adn0597)
Supplement: Supplementary file 2 — Tables S1 to S20 [file sciadv.adn0597_tables_s1_to_s20.zip]

Archive with 1 entries (1 files):
- adn0597_tables_s1_to_s20.xlsx
