# Supplementary material for: Origin, structure, and composition of the spider major ampullate silk fiber revealed by genomics, proteomics, and single-cell and spatial transcriptomics
Source: Sci Adv. 2024 Aug 14;10(33):eadn0597. doi: 10.1126/sciadv.adn0597 (PMC11323941; doi:10.1126/sciadv.adn0597)
Supplement: Supplementary file 2 — Tables S1 to S20 [file sciadv.adn0597_tables_s1_to_s20.zip › adn0597_tables_s1_to_s20.xlsx]

## Sheet: TableofContents
Contents
Table 1	Details of samples and sequencing methods used in the study
Table 2	Comparison of assembly statistics with reported spider genomes
Table 3	Annotation metrics and results from BUSCO analysis for Larinioides sclopetarius genome
Table 4	List of proteins used for BLAST analysis to screen the spidroin N-terminal domains
Table 5	List of proteins used for BLAST analysis to screen the spidroin C-terminal domains
Table 6	List of proteins used for phylogenetic analysis of spidroin NT domains
Table 7	List of proteins used for phylogenetic analysis of spidroin CT domains
Table 8	Analysis of repeat motifs of MaSp and MiSp spidroins found in L. sclopetarius
Table 9	Analysis of repeat motifs of TuSp, FlSp, AcSp, AgSp and PySp spidroins found in L. sclopetarius
Table 10	Summary of repeat motifs characteristic of the seven types of spidroins identified in L. sclopetarius
Table 11	Length and sequences of spidroins identified in L. sclopetarius
Table 12	List of proteins found in at least one replicate of major ampullate gland and silk proteomics
Table 13	Silk genes: Most highly abunant proteins of silk (found in the gland, having a signal peptide and abundance > 0.1%)
Table 14	Major ampullate gene set
Table 15	Differentially expressed genes
Table 16	BLAST search results for SpiCE-LMa1
Table 17	BLAST search results for SpiCE-LMa3
Table 18	BLAST search results for SpiCE-LMa4
Table 19	BLAST search results for SpiCE-LMa5
Table 20	BLAST search results for SpiCE-LMa6

## Sheet: Table 1
Table 1: Details of samples and sequencing methods used in the study
Animal	Source	Sex	Method	Tissue type	Number of replicates	Sample Type	Sequencing Details
L. sclopetarius	Uppsala, Sweden	F	Whole genome sequencing	Whole body	1	DNA	10X Illumina; PacBio
			Bulk RNA sequencing	Whole abdomen	5	RNA	Illumina NovaSeq6000
				Head	5
				Major ampullate gland	10
				Minor ampullate gland	5
				Flagelliform gland	3
				Aggregate gland	5
				Tubuliform gland	3
				Aciniform+Pyriform glands	4
				Major ampullate Tail	6
				Major ampullate Sac	6
				Major ampullate Duct	5
			PacBio IsoSeq	Major ampullate gland	1		PacBio Sequel II
			Spatial Transcriptomics	Whole abdomen	6		10X Visium Spatial Platform
			Single Cell RNA sequencing	Major ampullate gland	7		10X Chromium Single Cell 3'
			Proteomics	Major ampullate gland	3	Protein	Liquid Chromatography - Mass Spectrometry
				Major ampullate silk fiber	15 (5 for each solvent)
			Proteomics silk layers	Major ampullate silk fiber dissolved in 2-8 M urea	9 (3 for each Urea concentration)
				Major ampullate silk fiber first dissolved in formic acid and then in 2-8 M urea	6 (2 for each Urea concentration)

## Sheet: Table 2
Table 2: Comparison of assembly statistics with reported spider genomes
Species	Assembly level	Assembly size (Gb)	GC %	Number of Contigs	Contig N50 (kb)	Number of scaffolds	Scaffold N50 (bp)	Protein-coding genes*	BUSCO genome assembly (%)	BUSCO annotation (%)	Spidroin genes	tRNA genes	Accession no	Reference for spidroins
Larinioides sclopetarius		2.3	30.5	1.602	5487.611 kb			22860	97.3	96.8	35			This study
Stegodyphus dumicola	scaffold	2.6	33.3	16.522	254.1 kb	16.518	254.1 kb	20.729	91.6				GCA_010614865.1
Anelosimus studiosus	scaffold	2	27.5	3,009,361	1.1 kb	956,665	4.8 kb	NA				NA	GCA_008297655.1
Pardosa pseudoannulata	scaffold	4.2	31	810.465	23.2 kb	609,908	711.4 kb	NA				NA	GCA_008065355.1
Latrodectus hesperus	scaffold	1.2	27	201,508	16 kb	161,595	39.5 kb	NA				NA	GCA_000697925.2
Dysdera silvatica	scaffold	1.4	34.5	96.733	22 kb	15,360	174.2 Mb	NA				NA	GCA_006491805.1
Loxosceles reclusa	scaffold	3.3	39	1,317,723	1.8 kb	143,665	63.2 kb	NA				NA	GCA_001188405.1
Trichonephila clavipes (NepCla1.0)	scaffold	2.4	31.5	467.125	8 kb	180.236	63 kb	22.738	94.27		28	16.308	GCA_002102615.1	https://www.nature.com/articles/ng.3852
Parasteatoda tepidariorum	scaffold	1.2	29	84.235	66.5 kb	59,853	765.2 kb	19,750	99.1				GCA_000365465.3
Stegodyphus mimosarum	scaffold	2.7	33.5	174.164	40.15 kb	68,653	480.6 kb	27.135			19		GCA_000611955.2	https://www.nature.com/articles/ncomms4765
Araneus ventricosus	scaffold	3.7	32.5	408.961	23 kb	300.721	59.6 kb	29,380	91.18	93.06	11	10.558	GCA_013235015.1	https://www.nature.com/articles/s41598-019-44775-2
Argiope bruennichi	Chromosome	1.7	29	13.922	284.8 kb	2.231	124.2 Mb	23.259			30		GCA_015342795.1	https://pubmed.ncbi.nlm.nih.gov/33410470/
Trichonephila clavata (Tnct_1.0)	scaffold	2.5	31.5	41.654	99.7 kb	39,792	113 kb	18.822	90.6	91.4	33	8.008	GCA_019973975.1	https://www.pnas.org/doi/10.1073/pnas.2107065118
Trichonephila inaurata madagascariensis	scaffold	2.5	31	137,620	37.6 kb	28,263	231.4 kb	16.899	89.8	91	27	8.679	GCA_019973955.1	https://www.pnas.org/doi/10.1073/pnas.2107065118
Nephila pilipes	scaffold	2.7	30.5	199.172	41.8 kb	132.898	292.1 kb	17.127	92.9	93.4	20	1.837	GCA_019974015.1	https://www.pnas.org/doi/10.1073/pnas.2107065118
Trichonephila clavipes (Tncv_1.0)	scaffold	2.9	32	21.446	737.7 kb	21.438	738.9 kb	45.304	93.0	87.5	30	11.433	GCA_019973935.1	https://www.pnas.org/doi/10.1073/pnas.2107065118
Caerostris extrusa	scaffold	1.4	29.5	21.742	98.4 kb	21.729	98.5 kb	18.655	82.7	82.8	20	1.608	GCA_021605095.1	https://royalsocietypublishing.org/doi/10.1098/rsob.210242
Caerostris darwini	scaffold	1.5	29.5	23.159	330.3 kb	15,733	440.9 kb	16,907	92.6	94.1	23	2.146	GCA_021605075.1	https://royalsocietypublishing.org/doi/10.1098/rsob.210242
Trichonephila clavata	Chromosome	2.7	31.8		1.788 kb		202.1 Mb	37.607	93.7		28			https://doi.org/10.1038/s41467-023-36545-6
* numbers are taken from publications when available

## Sheet: Table 3
Table 3: Annotation metrics and results from BUSCO analysis for Larinioides sclopetarius genome
Annotation	Value
Repetitive elements	Repeat masker: 2742279
	Repeat Runner: 18785
Genes assigned with functions	17886
Uniprot hits	13524
PFAM domain	14530
Genes with GO terms	12030
3' UTRs	16672
Results from BUSCO analysis of genome assembly
C:97.3%[S:91.8%,D:5.5%],F:0.3%,M:2.4%,n:2934
Complete BUSCOs (C)	2855
Complete and single-copy BUSCOs (S)	2693
Complete and duplicated BUSCOs (D)	162
Fragmented BUSCOs (F)	10
Missing BUSCOs (M)	69
Total BUSCO groups searched	2934
Results from BUSCO analysis of genome annotation*
C:96.8%[S:90.6%,D:6.2%],F:0.7%,M:2.5%,n:2934
Complete BUSCOs (C)	2838
Complete and single-copy BUSCOs (S)	2657
Complete and duplicated BUSCOs (D)	181
Fragmented BUSCOs (F)	22
Missing BUSCOs (M)	74
Total BUSCO groups searched	2934
* Considers only regions annotated as coding genes

## Sheet: Table 4
Table 4: List of proteins used for BLAST analysis to screen spidroin N-terminal domains
Accession	Database	Details	Source	Protein Length	Authors	Publication
AWK58629.1	NCBI	major ampullate spidroin 1 variant 2, partial	Trichonephila clavipes	209	Collin,M.A., Clarke,T.H. III, Ayoub,N.A. and Hayashi,C.Y.	Int. J. Biol. Macromol. 113, 829-840 (2018)
ACF19411.1	NCBI	major ampullate spidroin 1A precursor, partial	Trichonephila clavipes	261	Gaines,W.A. IV and Marcotte,W.R. Jr.	Insect Mol. Biol. 17 (5), 465-474 (2008)
AWK58630.1	NCBI	major ampullate spidroin 1 variant 3, partial	Trichonephila clavipes	250	Collin,M.A., Clarke,T.H. III, Ayoub,N.A. and Hayashi,C.Y.	Int. J. Biol. Macromol. 113, 829-840 (2018)
ACF19412.1	NCBI	major ampullate spidroin 1B precursor, partial	Trichonephila clavipes	261	Gaines,W.A. IV and Marcotte,W.R. Jr.	Insect Mol. Biol. 17 (5), 465-474 (2008)
AWK58646.1	NCBI	major ampullate spidroin 2 variant 2, partial	Argiope argentata	279	Collin,M.A., Clarke,T.H. III, Ayoub,N.A. and Hayashi,C.Y.	Int. J. Biol. Macromol. 113, 829-840 (2018)
AWK58645.1	NCBI	major ampullate spidroin 2 variant 1	Argiope argentata	295	Collin,M.A., Clarke,T.H. III, Ayoub,N.A. and Hayashi,C.Y.	Int. J. Biol. Macromol. 113, 829-840 (2018)
AWK58650.1	NCBI	major ampullate spidroin 2 variant 3	Araneus diadematus (European garden spider)	240	Collin,M.A., Clarke,T.H. III, Ayoub,N.A. and Hayashi,C.Y.	Int. J. Biol. Macromol. 113, 829-840 (2018)
AAZ15322.1	NCBI	major ampullate spidroin 2-like, partial	Trichonephila inaurata madagascariensis (Nephila madagascariensis)	2069	Motriuk-Smith,D., Smith,A., Hayashi,C.Y. and Lewis,R.V.	Biomacromolecules 6 (6), 3152-3159 (2005)
Q2VLH1	NCBI	Major ampullate spidroin 2	Argiope trifasciata	661	Motriuk-Smith,D., Smith,A., Hayashi,C.Y. and Lewis,R.V.	Biomacromolecules 6 (6), 3152-3159 (2005)
AFN54363.1	NCBI	major ampullate silk protein 2	Argiope bruennichi	3360	Zhang,Y., Zhao,A.C., Sima,Y.H., Lu,C., Xiang,Z.H. and Nakagaki,M.	Comp. Biochem. Physiol. B, Biochem. Mol. Biol. 164 (3), 151-158 (2013)
AWK58655.1	NCBI	major ampullate spidroin 2 variant 3, partial	Trichonephila clavipes	201	Collin,M.A., Clarke,T.H. III, Ayoub,N.A. and Hayashi,C.Y.	Int. J. Biol. Macromol. 113, 829-840 (2018)
AWK58647.1	NCBI	major ampullate spidroin 2 variant 3, partial	Argiope argentata	318	Collin,M.A., Clarke,T.H. III, Ayoub,N.A. and Hayashi,C.Y.	Int. J. Biol. Macromol. 113, 829-840 (2018)
ADO78764.1	NCBI	major ampullate spidroin 1, partial	Latrodectus mactans (black widow)	127	Gaines,W.A., Sehorn,M.G. and Marcotte,W.R. Jr.	J. Biol. Chem. 285 (52), 40745-40753 (2010)
ACF19413.1	NCBI	major ampullate spidroin 2 precursor, partial	Trichonephila clavipes	276	Gaines,W.A. IV and Marcotte,W.R. Jr.	Insect Mol. Biol. 17 (5), 465-474 (2008)
CAJ90517.1	NCBI	major ampullate spidroin 1 precursor, partial	Euprosthenops australis	394	Rising,A., Hjalm,G., Engstrom,W. and Johansson,J.	Biomacromolecules 7 (11), 3120-3124 (2006)
AWK58690.1	NCBI	aciniform spidroin 1 variant 1, partial	Latrodectus hesperus (western black widow)	231	Collin,M.A., Clarke,T.H. III, Ayoub,N.A. and Hayashi,C.Y.	Int. J. Biol. Macromol. 113, 829-840 (2018)
AWK58627.1	NCBI	major ampullate spidroin 1 variant 3, partial	Latrodectus hesperus (western black widow)	165	Collin,M.A., Clarke,T.H. III, Ayoub,N.A. and Hayashi,C.Y.	Int. J. Biol. Macromol. 113, 829-840 (2018)
AWK58653.1	NCBI	major ampullate spidroin 2 variant 1, partial	Trichonephila clavipes	326	Collin,M.A., Clarke,T.H. III, Ayoub,N.A. and Hayashi,C.Y.	Int. J. Biol. Macromol. 113, 829-840 (2018)
AWK58624.1	NCBI	major ampullate spidroin 1 variant 1, partial	Araneus diadematus (European garden spider)	171	Collin,M.A., Clarke,T.H. III, Ayoub,N.A. and Hayashi,C.Y.	Int. J. Biol. Macromol. 113, 829-840 (2018)
ADM14315.1	NCBI	major ampullate spidroin, partial	Diguetia canities	314	Garb,J.E., Ayoub,N.A. and Hayashi,C.Y.	BMC Evol. Biol. 10, 243 (2010)
AWK58632.1	NCBI	major ampullate spidroin 1 variant 2, partial	Parasteatoda tepidariorum (common house spider)	237	Collin,M.A., Clarke,T.H. III, Ayoub,N.A. and Hayashi,C.Y.	Int. J. Biol. Macromol. 113, 829-840 (2018)
AFX83566.1	NCBI	aciniform spidroin 1, partial	Latrodectus geometricus (brown widow)	260	Ayoub,N.A., Garb,J.E., Kuelbs,A. and Hayashi,C.Y.	Mol. Biol. Evol. 30 (3), 589-601 (2013)
AWK58648.1	NCBI	major ampullate spidroin 2 variant 1, partial	Araneus diadematus (European garden spider)	251	Collin,M.A., Clarke,T.H. III, Ayoub,N.A. and Hayashi,C.Y.	Int. J. Biol. Macromol. 113, 829-840 (2018)
ABY67426.1	NCBI	major ampullate spidroin 1 variant 1 locus 1, partial	Latrodectus geometricus (brown widow)	249	Ayoub,N.A. and Hayashi,C.Y.	Mol. Biol. Evol. 25 (2), 277-286 (2008)
ABY67427.1	NCBI	major ampullate spidroin 1 variant 2 locus 1, partial	Latrodectus geometricus (brown widow)	247	Ayoub,N.A. and Hayashi,C.Y.	Mol. Biol. Evol. 25 (2), 277-286 (2008)
ABY67421.1	NCBI	major ampullate spidroin 1 locus 1, partial	Latrodectus hesperus (western black widow)	232	Ayoub,N.A. and Hayashi,C.Y.	Mol. Biol. Evol. 25 (2), 277-286 (2008)
AWK58626.1	NCBI	major ampullate spidroin 1 variant 2, partial	Latrodectus hesperus (western black widow)	259	Collin,M.A., Clarke,T.H. III, Ayoub,N.A. and Hayashi,C.Y.	Int. J. Biol. Macromol. 113, 829-840 (2018)
AWK58625.1	NCBI	major ampullate spidroin 1 variant 1, partial	Latrodectus hesperus (western black widow)	259	Collin,M.A., Clarke,T.H. III, Ayoub,N.A. and Hayashi,C.Y.	Int. J. Biol. Macromol. 113, 829-840 (2018)
ABR68857.1	NCBI	major ampullate spidroin 1, partial	Latrodectus hesperus (western black widow)	267	Ayoub,N.A., Garb,J.E., Tinghitella,R.M., Collin,M.A. and Hayashi,C.Y.	PLoS ONE 2 (6), E514 (2007)
ABY67425.1	NCBI	major ampullate spidroin 1 locus 2, partial	Latrodectus hesperus (western black widow)	270	Ayoub,N.A. and Hayashi,C.Y.	Mol. Biol. Evol. 25 (2), 277-286 (2008)
AWK58651.1	NCBI	major ampullate spidroin 2 variant 4, partial	Araneus diadematus (European garden spider)	183	Collin,M.A., Clarke,T.H. III, Ayoub,N.A. and Hayashi,C.Y.	Int. J. Biol. Macromol. 113, 829-840 (2018)
AWK58635.1	NCBI	major ampullate spidroin 1 variant 2, partial	Steatoda grossa	176	Collin,M.A., Clarke,T.H. III, Ayoub,N.A. and Hayashi,C.Y.	Int. J. Biol. Macromol. 113, 829-840 (2018)
ABD24294.1	NCBI	major ampullate spidroin 1, partial	Latrodectus hesperus (western black widow)	235	Kohler,K., McNary,S., Hu,X., Vasanthavada,K. and Vierra,C.A.	Unpublished
ABY67402.1	NCBI	major ampullate spidroin 1 locus 1, partial	Latrodectus hesperus (western black widow)	308	Ayoub,N.A. and Hayashi,C.Y.	Mol. Biol. Evol. 25 (2), 277-286 (2008)
ABY67428.1	NCBI	major ampullate spidroin 1 variant 1 locus 2, partial	Latrodectus geometricus (brown widow)	286	Ayoub,N.A. and Hayashi,C.Y.	Mol. Biol. Evol. 25 (2), 277-286 (2008)
AWK58634.1	NCBI	major ampullate spidroin 1 variant 1, partial	Steatoda grossa	176	Collin,M.A., Clarke,T.H. III, Ayoub,N.A. and Hayashi,C.Y.	Int. J. Biol. Macromol. 113, 829-840 (2018)
ABY67410.1	NCBI	major ampullate spidroin 1 locus 2, partial	Latrodectus hesperus (western black widow)	368	Ayoub,N.A. and Hayashi,C.Y.	Mol. Biol. Evol. 25 (2), 277-286 (2008)
AWK58654.1	NCBI	major ampullate spidroin 2 variant 2, partial	Trichonephila clavipes	367	Collin,M.A., Clarke,T.H. III, Ayoub,N.A. and Hayashi,C.Y.	Int. J. Biol. Macromol. 113, 829-840 (2018)
ABY67412.1	NCBI	major ampullate spidroin 1 locus 1, partial	Latrodectus hesperus (western black widow)	373	Ayoub,N.A. and Hayashi,C.Y.	Mol. Biol. Evol. 25 (2), 277-286 (2008)
ABY67404.1	NCBI	major ampullate spidroin 1 locus 3, partial	Latrodectus hesperus (western black widow)	381	Ayoub,N.A. and Hayashi,C.Y.	Mol. Biol. Evol. 25 (2), 277-286 (2008)
ABY67406.1	NCBI	major ampullate spidroin 1 locus 2, partial	Latrodectus hesperus (western black widow)	397	Ayoub,N.A. and Hayashi,C.Y.	Mol. Biol. Evol. 25 (2), 277-286 (2008)
AVH80563.1	NCBI	major ampullate spidroin variant 1, partial	Argyroneta aquatica (water spider)	577	Strickland,M., Tudorica,V., Rezac,M., Thomas,N.R. and Goodacre,S.L.	Heredity (Edinb) (2018) In press
ABY67400.1	NCBI	major ampullate spidroin 1 locus 3, partial	Latrodectus hesperus (western black widow)	412	Ayoub,N.A. and Hayashi,C.Y.	Mol. Biol. Evol. 25 (2), 277-286 (2008)
AWK58652.1	NCBI	major ampullate spidroin 2 variant 1, partial	Latrodectus hesperus (western black widow)	234	Collin,M.A., Clarke,T.H. III, Ayoub,N.A. and Hayashi,C.Y.	Int. J. Biol. Macromol. 113, 829-840 (2018)
ABY67414.1	NCBI	major ampullate spidroin 1 locus 1, partial	Latrodectus hesperus (western black widow)	419	Ayoub,N.A. and Hayashi,C.Y.	Mol. Biol. Evol. 25 (2), 277-286 (2008)
ADM14314.1	NCBI	major ampullate spidroin 1, partial	Kukulcania hibernalis	478	Garb,J.E., Ayoub,N.A. and Hayashi,C.Y.	BMC Evol. Biol. 10, 243 (2010)
ABR68858.1	NCBI	major ampullate spidroin 2, partial	Latrodectus hesperus (western black widow)	253	Ayoub,N.A., Garb,J.E., Tinghitella,R.M., Collin,M.A. and Hayashi,C.Y.	PLoS ONE 2 (6), E514 (2007)
AWK58623.1	NCBI	major ampullate spidroin 1 variant 1, partial	Argiope argentata	277	Collin,M.A., Clarke,T.H. III, Ayoub,N.A. and Hayashi,C.Y.	Int. J. Biol. Macromol. 113, 829-840 (2018)
AWK58693.1	NCBI	aciniform spidroin 1 variant 1, partial	Steatoda grossa	389	Collin,M.A., Clarke,T.H. III, Ayoub,N.A. and Hayashi,C.Y.	Int. J. Biol. Macromol. 113, 829-840 (2018)
AWK58649.1	NCBI	major ampullate spidroin 2 variant 2, partial	Araneus diadematus (European garden spider)	247	Collin,M.A., Clarke,T.H. III, Ayoub,N.A. and Hayashi,C.Y.	Int. J. Biol. Macromol. 113, 829-840 (2018)
AWK58692.1	NCBI	aciniform spidroin 1 variant 1, partial	Parasteatoda tepidariorum (common house spider)	258	Collin,M.A., Clarke,T.H. III, Ayoub,N.A. and Hayashi,C.Y.	Int. J. Biol. Macromol. 113, 829-840 (2018)
AWK58730.1	NCBI	major ampullate spidroin 3 variant 1, partial	Latrodectus hesperus (western black widow)	617	Collin,M.A., Clarke,T.H. III, Ayoub,N.A. and Hayashi,C.Y.	Int. J. Biol. Macromol. 113, 829-840 (2018)
KFM61802.1	NCBI	hypothetical protein X975_05132, partial	Stegodyphus mimosarum	188	Bechsgaard,J.	Unpublished
AWK58631.1	NCBI	major ampullate spidroin 1 variant 1, partial	Parasteatoda tepidariorum (common house spider)	208	Collin,M.A., Clarke,T.H. III, Ayoub,N.A. and Hayashi,C.Y.	Int. J. Biol. Macromol. 113, 829-840 (2018)
AFX83557.1	NCBI	aciniform spidroin 1	Latrodectus hesperus (western black widow)	6332	Ayoub,N.A., Garb,J.E., Kuelbs,A. and Hayashi,C.Y.	Mol. Biol. Evol. 30 (3), 589-601 (2013)
KFM79313.1	NCBI	hypothetical protein X975_04768, partial	Stegodyphus mimosarum	1973	Bechsgaard,J.	Unpublished
ABD24295.1	NCBI	major ampullate spidroin 2, partial	Latrodectus hesperus (western black widow)	344	Kohler,K., McNary,S., Hu,X., Vasanthavada,K. and Vierra,C.A.	Unpublished
AWK58628.1	NCBI	major ampullate spidroin 1 variant 1, partial	Trichonephila clavipes	162	Collin,M.A., Clarke,T.H. III, Ayoub,N.A. and Hayashi,C.Y.	Int. J. Biol. Macromol. 113, 829-840 (2018)
ADM14324.1	NCBI	major ampullate spidroin, partial	Agelenopsis aperta	273	Garb,J.E., Ayoub,N.A. and Hayashi,C.Y.	BMC Evol. Biol. 10, 243 (2010)
KFM57717.1	NCBI	hypothetical protein X975_16981, partial	Stegodyphus mimosarum	286	Bechsgaard,J.	Unpublished
KFM74936.1	NCBI	Spidroin-2, partial	Stegodyphus mimosarum	489	Bechsgaard,J.	Unpublished
AWK58691.1	NCBI	aciniform spidroin 1 variant 1, partial	Trichonephila clavipes	207	Collin,M.A., Clarke,T.H. III, Ayoub,N.A. and Hayashi,C.Y.	Int. J. Biol. Macromol. 113, 829-840 (2018)
KFM61798.1	NCBI	hypothetical protein X975_05128, partial	Stegodyphus mimosarum	449	Bechsgaard,J.	Unpublished
KFM79920.1	NCBI	hypothetical protein X975_02929, partial	Stegodyphus mimosarum	4227	Bechsgaard,J.	Unpublished
ADM14313.1	NCBI	fibroin 1, partial	Bothriocyrtum californicum	247	Garb,J.E., Ayoub,N.A. and Hayashi,C.Y.	BMC Evol. Biol. 10, 243 (2010)
AWK58633.1	NCBI	major ampullate spidroin 1 variant 3, partial	Parasteatoda tepidariorum (common house spider)	164	Collin,M.A., Clarke,T.H. III, Ayoub,N.A. and Hayashi,C.Y.	Int. J. Biol. Macromol. 113, 829-840 (2018)
AWK58676.1	NCBI	minor ampullate spidroin 1 variant 1a, partial	Latrodectus hesperus (western black widow)	304	Collin,M.A., Clarke,T.H. III, Ayoub,N.A. and Hayashi,C.Y.	Int. J. Biol. Macromol. 113, 829-840 (2018)
ADM14321.1	NCBI	minor ampullate spidroin, partial	Latrodectus hesperus (western black widow)	318	Garb,J.E., Ayoub,N.A. and Hayashi,C.Y.	BMC Evol. Biol. 10, 243 (2010)
ARA91191.1	NCBI	minor ampullate spidroin, partial	Latrodectus tredecimguttatus (black widow)	172	Vienneau-Hathaway,J.M., Brassfield,E.R., Lane,A.K., Collin,M.A., Correa-Garhwal,S.M., Clarke,T.H., Schwager,E.E., Garb,J.E., Hayashi,C.Y. and Ayoub,N.A.	BMC Evol. Biol. 17 (1), 78 (2017)
AWK58657.1	NCBI	major ampullate spidroin 2 variant 1, partial	Parasteatoda tepidariorum (common house spider)	238	Collin,M.A., Clarke,T.H. III, Ayoub,N.A. and Hayashi,C.Y.	Int. J. Biol. Macromol. 113, 829-840 (2018)
ABY67408.1	NCBI	major ampullate spidroin 2, partial	Latrodectus hesperus (western black widow)	346	Ayoub,N.A. and Hayashi,C.Y.	Mol. Biol. Evol. 25 (2), 277-286 (2008)
AWK58682.1	NCBI	minor ampullate spidroin 1 variant 1, partial	Steatoda grossa	169	Collin,M.A., Clarke,T.H. III, Ayoub,N.A. and Hayashi,C.Y.	Int. J. Biol. Macromol. 113, 829-840 (2018)
ARA91154.1	NCBI	minor ampullate spidroin, partial	Latrodectus geometricus (brown widow)	230	Vienneau-Hathaway,J.M., Brassfield,E.R., Lane,A.K., Collin,M.A., Correa-Garhwal,S.M., Clarke,T.H., Schwager,E.E., Garb,J.E., Hayashi,C.Y. and Ayoub,N.A.	BMC Evol. Biol. 17 (1), 78 (2017)
ARA91189.1	NCBI	minor ampullate spidroin variant 1, partial	Latrodectus tredecimguttatus (black widow)	1468	Vienneau-Hathaway,J.M., Brassfield,E.R., Lane,A.K., Collin,M.A., Correa-Garhwal,S.M., Clarke,T.H., Schwager,E.E., Garb,J.E., Hayashi,C.Y. and Ayoub,N.A.	BMC Evol. Biol. 17 (1), 78 (2017)
ARA91182.1	NCBI	minor ampullate spidroin variant 2, partial	Latrodectus hesperus (western black widow)	1854	Vienneau-Hathaway,J.M., Brassfield,E.R., Lane,A.K., Collin,M.A., Correa-Garhwal,S.M., Clarke,T.H., Schwager,E.E., Garb,J.E., Hayashi,C.Y. and Ayoub,N.A.	BMC Evol. Biol. 17 (1), 78 (2017)
AWK58656.1	NCBI	major ampullate spidroin 2 variant 4, partial	Trichonephila clavipes	285	Collin,M.A., Clarke,T.H. III, Ayoub,N.A. and Hayashi,C.Y.	Int. J. Biol. Macromol. 113, 829-840 (2018)
AWK58643.1	NCBI	tubuliform spidroin 1 variant 1, partial	Trichonephila clavipes	204	Collin,M.A., Clarke,T.H. III, Ayoub,N.A. and Hayashi,C.Y.	Int. J. Biol. Macromol. 113, 829-840 (2018)
AWK58685.1	NCBI	aciniform spidroin 1 variant 2, partial	Argiope argentata	237	Collin,M.A., Clarke,T.H. III, Ayoub,N.A. and Hayashi,C.Y.	Int. J. Biol. Macromol. 113, 829-840 (2018)
AWK58683.1	NCBI	minor ampullate spidroin 1 variant 2, partial	Steatoda grossa	200	Collin,M.A., Clarke,T.H. III, Ayoub,N.A. and Hayashi,C.Y.	Int. J. Biol. Macromol. 113, 829-840 (2018)
AHK09765.1	NCBI	aciniform spidroin 1 N-terminal region variant 3, partial	Argiope argentata	260	Chaw,R.C., Zhao,Y., Wei,J., Ayoub,N.A., Allen,R., Atrushi,K. and Hayashi,C.Y.	BMC Evol. Biol. 14 (1), 31 (2014)
AGQ04592.1	NCBI	major ampullate spidroin 1 short	Cyrtophora moluccensis	439	Han,L., Zhang,L., Zhao,T., Wang,Y. and Nakagaki,M.	Int. J. Biol. Macromol. 56, 156-161 (2013)
ADM14319.1	NCBI	major ampullate spidroin 2, partial	Deinopis spinosa	353	Garb,J.E., Ayoub,N.A. and Hayashi,C.Y.	BMC Evol. Biol. 10, 243 (2010)
ARA91186.1	NCBI	minor ampullate spidroin variant 2, partial	Latrodectus geometricus (brown widow)	875	Vienneau-Hathaway,J.M., Brassfield,E.R., Lane,A.K., Collin,M.A., Correa-Garhwal,S.M., Clarke,T.H., Schwager,E.E., Garb,J.E., Hayashi,C.Y. and Ayoub,N.A.	BMC Evol. Biol. 17 (1), 78 (2017)
AHK09786.1	NCBI	aciniform spidroin 1 N-terminal region variant 11, partial	Argiope trifasciata	248	Chaw,R.C., Zhao,Y., Wei,J., Ayoub,N.A., Allen,R., Atrushi,K. and Hayashi,C.Y.	BMC Evol. Biol. 14 (1), 31 (2014)
AHK09783.1	NCBI	aciniform spidroin 1 N-terminal region variant 8, partial	Argiope trifasciata	248	Chaw,R.C., Zhao,Y., Wei,J., Ayoub,N.A., Allen,R., Atrushi,K. and Hayashi,C.Y.	BMC Evol. Biol. 14 (1), 31 (2014)
AHK09784.1	NCBI	aciniform spidroin 1 N-terminal region variant 9, partial	Argiope trifasciata	248	Chaw,R.C., Zhao,Y., Wei,J., Ayoub,N.A., Allen,R., Atrushi,K. and Hayashi,C.Y.	BMC Evol. Biol. 14 (1), 31 (2014)
AHK09782.1	NCBI	aciniform spidroin 1 N-terminal region variant 7, partial	Argiope trifasciata	246	Chaw,R.C., Zhao,Y., Wei,J., Ayoub,N.A., Allen,R., Atrushi,K. and Hayashi,C.Y.	BMC Evol. Biol. 14 (1), 31 (2014)
AHK09785.1	NCBI	aciniform spidroin 1 N-terminal region variant 10, partial	Argiope trifasciata	248	Chaw,R.C., Zhao,Y., Wei,J., Ayoub,N.A., Allen,R., Atrushi,K. and Hayashi,C.Y.	BMC Evol. Biol. 14 (1), 31 (2014)
AHK09787.1	NCBI	aciniform spidroin 1 N-terminal region variant 12, partial	Argiope trifasciata	248	Chaw,R.C., Zhao,Y., Wei,J., Ayoub,N.A., Allen,R., Atrushi,K. and Hayashi,C.Y.	BMC Evol. Biol. 14 (1), 31 (2014)
ARA91198.1	NCBI	minor ampullate spidroin, partial	Steatoda grossa	334	Vienneau-Hathaway,J.M., Brassfield,E.R., Lane,A.K., Collin,M.A., Correa-Garhwal,S.M., Clarke,T.H., Schwager,E.E., Garb,J.E., Hayashi,C.Y. and Ayoub,N.A.	BMC Evol. Biol. 17 (1), 78 (2017)
ARA91200.1	NCBI	minor ampullate spidroin, partial	Steatoda grossa	341	Vienneau-Hathaway,J.M., Brassfield,E.R., Lane,A.K., Collin,M.A., Correa-Garhwal,S.M., Clarke,T.H., Schwager,E.E., Garb,J.E., Hayashi,C.Y. and Ayoub,N.A.	BMC Evol. Biol. 17 (1), 78 (2017)
ARA91199.1	NCBI	minor ampullate spidroin, partial	Steatoda grossa	341	Vienneau-Hathaway,J.M., Brassfield,E.R., Lane,A.K., Collin,M.A., Correa-Garhwal,S.M., Clarke,T.H., Schwager,E.E., Garb,J.E., Hayashi,C.Y. and Ayoub,N.A.	BMC Evol. Biol. 17 (1), 78 (2017)
ARA91203.1	NCBI	minor ampullate spidroin, partial	Steatoda grossa	341	Vienneau-Hathaway,J.M., Brassfield,E.R., Lane,A.K., Collin,M.A., Correa-Garhwal,S.M., Clarke,T.H., Schwager,E.E., Garb,J.E., Hayashi,C.Y. and Ayoub,N.A.	BMC Evol. Biol. 17 (1), 78 (2017)
AWK58680.1	NCBI	minor ampullate spidroin 1 variant 2, partial	Trichonephila clavipes	176	Collin,M.A., Clarke,T.H. III, Ayoub,N.A. and Hayashi,C.Y.	Int. J. Biol. Macromol. 113, 829-840 (2018)
ARA91197.1	NCBI	minor ampullate spidroin, partial	Steatoda grossa	369	Vienneau-Hathaway,J.M., Brassfield,E.R., Lane,A.K., Collin,M.A., Correa-Garhwal,S.M., Clarke,T.H., Schwager,E.E., Garb,J.E., Hayashi,C.Y. and Ayoub,N.A.	BMC Evol. Biol. 17 (1), 78 (2017)
ARA91201.1	NCBI	minor ampullate spidroin, partial	Steatoda grossa	341	Vienneau-Hathaway,J.M., Brassfield,E.R., Lane,A.K., Collin,M.A., Correa-Garhwal,S.M., Clarke,T.H., Schwager,E.E., Garb,J.E., Hayashi,C.Y. and Ayoub,N.A.	BMC Evol. Biol. 17 (1), 78 (2017)
AHK09763.1	NCBI	aciniform spidroin 1 N-terminal region variant 1, partial	Argiope argentata	270	Chaw,R.C., Zhao,Y., Wei,J., Ayoub,N.A., Allen,R., Atrushi,K. and Hayashi,C.Y.	BMC Evol. Biol. 14 (1), 31 (2014)
AHK09780.1	NCBI	aciniform spidroin 1 N-terminal region variant 5, partial	Argiope trifasciata	246	Chaw,R.C., Zhao,Y., Wei,J., Ayoub,N.A., Allen,R., Atrushi,K. and Hayashi,C.Y.	BMC Evol. Biol. 14 (1), 31 (2014)
AHK09776.1	NCBI	aciniform spidroin 1 N-terminal region variant 1, partial	Argiope trifasciata	246	Chaw,R.C., Zhao,Y., Wei,J., Ayoub,N.A., Allen,R., Atrushi,K. and Hayashi,C.Y.	BMC Evol. Biol. 14 (1), 31 (2014)
AHK09777.1	NCBI	aciniform spidroin 1 N-terminal region variant 2, partial	Argiope trifasciata	246	Chaw,R.C., Zhao,Y., Wei,J., Ayoub,N.A., Allen,R., Atrushi,K. and Hayashi,C.Y.	BMC Evol. Biol. 14 (1), 31 (2014)
AHK09781.1	NCBI	aciniform spidroin 1 N-terminal region variant 6, partial	Argiope trifasciata	248	Chaw,R.C., Zhao,Y., Wei,J., Ayoub,N.A., Allen,R., Atrushi,K. and Hayashi,C.Y.	BMC Evol. Biol. 14 (1), 31 (2014)
ADM14330.1	NCBI	tubuliform spidroin 1, partial	Agelenopsis aperta	257	Garb,J.E., Ayoub,N.A. and Hayashi,C.Y.	BMC Evol. Biol. 10, 243 (2010)
AHK09770.1	NCBI	aciniform spidroin 1 N-terminal region variant 1, partial	Argiope aurantia	272	Chaw,R.C., Zhao,Y., Wei,J., Ayoub,N.A., Allen,R., Atrushi,K. and Hayashi,C.Y.	BMC Evol. Biol. 14 (1), 31 (2014)
AHK09775.1	NCBI	aciniform spidroin 1 N-terminal region variant 6, partial	Argiope aurantia	272	Chaw,R.C., Zhao,Y., Wei,J., Ayoub,N.A., Allen,R., Atrushi,K. and Hayashi,C.Y.	BMC Evol. Biol. 14 (1), 31 (2014)
AHK09772.1	NCBI	aciniform spidroin 1 N-terminal region variant 3, partial	Argiope aurantia	272	Chaw,R.C., Zhao,Y., Wei,J., Ayoub,N.A., Allen,R., Atrushi,K. and Hayashi,C.Y.	BMC Evol. Biol. 14 (1), 31 (2014)
AHK09773.1	NCBI	aciniform spidroin 1 N-terminal region variant 4, partial	Argiope aurantia	272	Chaw,R.C., Zhao,Y., Wei,J., Ayoub,N.A., Allen,R., Atrushi,K. and Hayashi,C.Y.	BMC Evol. Biol. 14 (1), 31 (2014)
AHK09768.1	NCBI	aciniform spidroin 1 N-terminal region variant 6, partial	Argiope argentata	270	Chaw,R.C., Zhao,Y., Wei,J., Ayoub,N.A., Allen,R., Atrushi,K. and Hayashi,C.Y.	BMC Evol. Biol. 14 (1), 31 (2014)
AHK09764.1	NCBI	aciniform spidroin 1 N-terminal region variant 2, partial	Argiope argentata	260	Chaw,R.C., Zhao,Y., Wei,J., Ayoub,N.A., Allen,R., Atrushi,K. and Hayashi,C.Y.	BMC Evol. Biol. 14 (1), 31 (2014)
AWK58681.1	NCBI	minor ampullate spidroin 1 variant 1, partial	Parasteatoda tepidariorum (common house spider)	223	Collin,M.A., Clarke,T.H. III, Ayoub,N.A. and Hayashi,C.Y.	Int. J. Biol. Macromol. 113, 829-840 (2018)
AWK58684.1	NCBI	aciniform spidroin 1 variant 1, partial	Argiope argentata	241	Collin,M.A., Clarke,T.H. III, Ayoub,N.A. and Hayashi,C.Y.	Int. J. Biol. Macromol. 113, 829-840 (2018)
ARA91217.1	NCBI	minor ampullate spidroin, partial	Parasteatoda tepidariorum (common house spider)	368	Vienneau-Hathaway,J.M., Brassfield,E.R., Lane,A.K., Collin,M.A., Correa-Garhwal,S.M., Clarke,T.H., Schwager,E.E., Garb,J.E., Hayashi,C.Y. and Ayoub,N.A.	BMC Evol. Biol. 17 (1), 78 (2017)
AHK09789.1	NCBI	aciniform spidroin 1 N-terminal region variant 14, partial	Argiope trifasciata	254	Chaw,R.C., Zhao,Y., Wei,J., Ayoub,N.A., Allen,R., Atrushi,K. and Hayashi,C.Y.	BMC Evol. Biol. 14 (1), 31 (2014)
AWK58686.1	NCBI	aciniform spidroin 1 variant 3, partial	Argiope argentata	333	Collin,M.A., Clarke,T.H. III, Ayoub,N.A. and Hayashi,C.Y.	Int. J. Biol. Macromol. 113, 829-840 (2018)
AHK09766.1	NCBI	aciniform spidroin 1 N-terminal region variant 4, partial	Argiope argentata	260	Chaw,R.C., Zhao,Y., Wei,J., Ayoub,N.A., Allen,R., Atrushi,K. and Hayashi,C.Y.	BMC Evol. Biol. 14 (1), 31 (2014)
AWK58640.1	NCBI	tubuliform spidroin 1 variant 1, partial	Argiope argentata	187	Collin,M.A., Clarke,T.H. III, Ayoub,N.A. and Hayashi,C.Y.	Int. J. Biol. Macromol. 113, 829-840 (2018)
AHK09769.1	NCBI	aciniform spidroin 1 N-terminal region variant 7, partial	Argiope argentata	260	Chaw,R.C., Zhao,Y., Wei,J., Ayoub,N.A., Allen,R., Atrushi,K. and Hayashi,C.Y.	BMC Evol. Biol. 14 (1), 31 (2014)
ACI23395.1	NCBI	eggcase silk protein, partial	Trichonephila antipodiana	343	Lin,Z., Huang,W., Zhang,J., Fan,J.S. and Yang,D.	Proc. Natl. Acad. Sci. U.S.A. 106 (22), 8906-8911 (2009)
ADM14317.1	NCBI	major ampullate spidroin-like protein, partial	Diguetia canities	314	Garb,J.E., Ayoub,N.A. and Hayashi,C.Y.	BMC Evol. Biol. 10, 243 (2010)
ARA91202.1	NCBI	minor ampullate spidroin, partial	Steatoda grossa	341	Vienneau-Hathaway,J.M., Brassfield,E.R., Lane,A.K., Collin,M.A., Correa-Garhwal,S.M., Clarke,T.H., Schwager,E.E., Garb,J.E., Hayashi,C.Y. and Ayoub,N.A.	BMC Evol. Biol. 17 (1), 78 (2017)
AHK09767.1	NCBI	aciniform spidroin 1 N-terminal region variant 5, partial	Argiope argentata	270	Chaw,R.C., Zhao,Y., Wei,J., Ayoub,N.A., Allen,R., Atrushi,K. and Hayashi,C.Y.	BMC Evol. Biol. 14 (1), 31 (2014)
AWK58689.1	NCBI	aciniform spidroin 1 variant 3, partial	Araneus diadematus (European garden spider)	369	Collin,M.A., Clarke,T.H. III, Ayoub,N.A. and Hayashi,C.Y.	Int. J. Biol. Macromol. 113, 829-840 (2018)
AHK09813.1	NCBI	aciniform spidroin 1	Argiope argentata	4479	Chaw,R.C., Zhao,Y., Wei,J., Ayoub,N.A., Allen,R., Atrushi,K. and Hayashi,C.Y.	BMC Evol. Biol. 14 (1), 31 (2014)
AHK09788.1	NCBI	aciniform spidroin 1 N-terminal region variant 13, partial	Argiope trifasciata	248	Chaw,R.C., Zhao,Y., Wei,J., Ayoub,N.A., Allen,R., Atrushi,K. and Hayashi,C.Y.	BMC Evol. Biol. 14 (1), 31 (2014)
AHK09778.1	NCBI	aciniform spidroin 1 N-terminal region variant 3, partial	Argiope trifasciata	246	Chaw,R.C., Zhao,Y., Wei,J., Ayoub,N.A., Allen,R., Atrushi,K. and Hayashi,C.Y.	BMC Evol. Biol. 14 (1), 31 (2014)
BAE54451.1	NCBI	cylindrical silk protein 1, partial	Trichonephila clavata	757	Zhao,A., Zhao,T., Sima,Y., Zhang,Y., Nakagaki,K., Miao,Y., Shiomi,K., Kajiura,Z., Nagata,Y. and Nakagaki,M.	J. Biochem. 138 (5), 593-604 (2005)
ADM14332.1	NCBI	tubuliform spidroin 1, partial	Argiope argentata	301	Garb,J.E., Ayoub,N.A. and Hayashi,C.Y.	BMC Evol. Biol. 10, 243 (2010)
AWK58688.1	NCBI	aciniform spidroin 1 variant 2, partial	Araneus diadematus (European garden spider)	369	Collin,M.A., Clarke,T.H. III, Ayoub,N.A. and Hayashi,C.Y.	Int. J. Biol. Macromol. 113, 829-840 (2018)
ADM14326.1	NCBI	minor ampullate spidroin, partial	Uloborus diversus	269	Garb,J.E., Ayoub,N.A. and Hayashi,C.Y.	BMC Evol. Biol. 10, 243 (2010)
AUH99620.1	NCBI	aciniform spidroin	Araneus ventricosus	3445	Wen,R., Wang,K., Liu,X., Li,X., Mi,J. and Meng,Q.	Int. J. Biol. Macromol. (2017) In press
AAZ15320.1	NCBI	major ampullate spidroin 1-like, partial	Latrodectus geometricus (brown widow)	417	Motriuk-Smith,D., Smith,A., Hayashi,C.Y. and Lewis,R.V.	Biomacromolecules 6 (6), 3152-3159 (2005)
AWK58679.1	NCBI	minor ampullate spidroin 1 variant 1, partial	Trichonephila clavipes	194	Collin,M.A., Clarke,T.H. III, Ayoub,N.A. and Hayashi,C.Y.	Int. J. Biol. Macromol. 113, 829-840 (2018)
AWK58687.1	NCBI	aciniform spidroin 1 variant 1, partial	Araneus diadematus (European garden spider)	349	Collin,M.A., Clarke,T.H. III, Ayoub,N.A. and Hayashi,C.Y.	Int. J. Biol. Macromol. 113, 829-840 (2018)
BAE86855.1	NCBI	egg case silk protein 1	Argiope bruennichi	2983	Zhao,A., Zhao,T., Nakagaki,K., Zhang,Y., SiMa,Y., Miao,Y., Shiomi,K., Kajiura,Z., Nagata,Y., Takadera,M. and Nakagaki,M.	Biochemistry 45 (10), 3348-3356 (2006)
AFV31615.1	NCBI	minor ampullate spidroin	Araneus ventricosus	1766	Chen,G., Liu,X., Zhang,Y., Lin,S., Yang,Z., Johansson,J., Rising,A. and Meng,Q.	PLoS ONE 7 (12), E52293 (2012)
ABD24296.1	NCBI	tubuliform spidroin 1, partial	Latrodectus hesperus (western black widow)	397	Kohler,K., McNary,S., Hu,X., Vasanthavada,K. and Vierra,C.A.	Unpublished
AWK58642.1	NCBI	tubuliform spidroin 1 variant 1, partial	Latrodectus hesperus (western black widow)	301	Collin,M.A., Clarke,T.H. III, Ayoub,N.A. and Hayashi,C.Y.	Int. J. Biol. Macromol. 113, 829-840 (2018)
AWK58644.1	NCBI	tubuliform spidroin 1 variant 1, partial	Steatoda grossa	305	Collin,M.A., Clarke,T.H. III, Ayoub,N.A. and Hayashi,C.Y.	Int. J. Biol. Macromol. 113, 829-840 (2018)
AWK58737.1	NCBI	flagelliform spidroin variant 1, partial	Trichonephila clavipes	197	Collin,M.A., Clarke,T.H. III, Ayoub,N.A. and Hayashi,C.Y.	Int. J. Biol. Macromol. 113, 829-840 (2018)
ASO67373.1	NCBI	tubuliform spidroin 1	Araneus ventricosus	1921	Wen,R., Liu,X. and Meng,Q.	Int. J. Biol. Macromol. (2017) In press
AWK58672.1	NCBI	minor ampullate spidroin 1 variant 1, partial	Araneus diadematus (European garden spider)	224	Collin,M.A., Clarke,T.H. III, Ayoub,N.A. and Hayashi,C.Y.	Int. J. Biol. Macromol. 113, 829-840 (2018)
AWK58673.1	NCBI	minor ampullate spidroin 1 variant 2, partial	Araneus diadematus (European garden spider)	224	Collin,M.A., Clarke,T.H. III, Ayoub,N.A. and Hayashi,C.Y.	Int. J. Biol. Macromol. 113, 829-840 (2018)
ADM14328.1	NCBI	minor ampullate spidroin, partial	Metepeira grandiosa	287	Garb,J.E., Ayoub,N.A. and Hayashi,C.Y.	BMC Evol. Biol. 10, 243 (2010)
AWK58735.1	NCBI	flagelliform spidroin variant 2, partial	Araneus diadematus (European garden spider)	188	Collin,M.A., Clarke,T.H. III, Ayoub,N.A. and Hayashi,C.Y.	Int. J. Biol. Macromol. 113, 829-840 (2018)
ARA91158.1	NCBI	minor ampullate spidroin, partial	Latrodectus geometricus (brown widow)	201	Vienneau-Hathaway,J.M., Brassfield,E.R., Lane,A.K., Collin,M.A., Correa-Garhwal,S.M., Clarke,T.H., Schwager,E.E., Garb,J.E., Hayashi,C.Y. and Ayoub,N.A.	BMC Evol. Biol. 17 (1), 78 (2017)
ARA91160.1	NCBI	minor ampullate spidroin, partial	Latrodectus geometricus (brown widow)	201	Vienneau-Hathaway,J.M., Brassfield,E.R., Lane,A.K., Collin,M.A., Correa-Garhwal,S.M., Clarke,T.H., Schwager,E.E., Garb,J.E., Hayashi,C.Y. and Ayoub,N.A.	BMC Evol. Biol. 17 (1), 78 (2017)
KFM62627.1	NCBI	hypothetical protein X975_06479, partial	Stegodyphus mimosarum	1804	Bechsgaard,J.	Unpublished
ARA91164.1	NCBI	minor ampullate spidroin, partial	Latrodectus geometricus (brown widow)	201	Vienneau-Hathaway,J.M., Brassfield,E.R., Lane,A.K., Collin,M.A., Correa-Garhwal,S.M., Clarke,T.H., Schwager,E.E., Garb,J.E., Hayashi,C.Y. and Ayoub,N.A.	BMC Evol. Biol. 17 (1), 78 (2017)
ARA91162.1	NCBI	minor ampullate spidroin, partial	Latrodectus geometricus (brown widow)	185	Vienneau-Hathaway,J.M., Brassfield,E.R., Lane,A.K., Collin,M.A., Correa-Garhwal,S.M., Clarke,T.H., Schwager,E.E., Garb,J.E., Hayashi,C.Y. and Ayoub,N.A.	BMC Evol. Biol. 17 (1), 78 (2017)
ARA91156.1	NCBI	minor ampullate spidroin, partial	Latrodectus geometricus (brown widow)	201	Vienneau-Hathaway,J.M., Brassfield,E.R., Lane,A.K., Collin,M.A., Correa-Garhwal,S.M., Clarke,T.H., Schwager,E.E., Garb,J.E., Hayashi,C.Y. and Ayoub,N.A.	BMC Evol. Biol. 17 (1), 78 (2017)
ARA91196.1	NCBI	minor ampullate spidroin, partial	Steatoda grossa	186	Vienneau-Hathaway,J.M., Brassfield,E.R., Lane,A.K., Collin,M.A., Correa-Garhwal,S.M., Clarke,T.H., Schwager,E.E., Garb,J.E., Hayashi,C.Y. and Ayoub,N.A.	BMC Evol. Biol. 17 (1), 78 (2017)
ARA91185.1	NCBI	minor ampullate spidroin variant 1, partial	Latrodectus geometricus (brown widow)	1793	Vienneau-Hathaway,J.M., Brassfield,E.R., Lane,A.K., Collin,M.A., Correa-Garhwal,S.M., Clarke,T.H., Schwager,E.E., Garb,J.E., Hayashi,C.Y. and Ayoub,N.A.	BMC Evol. Biol. 17 (1), 78 (2017)
KFM59473.1	NCBI	hypothetical protein X975_15460, partial	Stegodyphus mimosarum	227	Bechsgaard,J.	Unpublished
AWK58731.1	NCBI	flagelliform spidroin variant 1a, partial	Argiope argentata	184	Collin,M.A., Clarke,T.H. III, Ayoub,N.A. and Hayashi,C.Y.	Int. J. Biol. Macromol. 113, 829-840 (2018)
AWK58738.1	NCBI	flagelliform spidroin variant 2, partial	Trichonephila clavipes	195	Collin,M.A., Clarke,T.H. III, Ayoub,N.A. and Hayashi,C.Y.	Int. J. Biol. Macromol. 113, 829-840 (2018)
AWK58732.1	NCBI	flagelliform spidroin variant 1b, partial	Argiope argentata	198	Collin,M.A., Clarke,T.H. III, Ayoub,N.A. and Hayashi,C.Y.	Int. J. Biol. Macromol. 113, 829-840 (2018)
ARA91166.1	NCBI	minor ampullate spidroin, partial	Latrodectus geometricus (brown widow)	186	Vienneau-Hathaway,J.M., Brassfield,E.R., Lane,A.K., Collin,M.A., Correa-Garhwal,S.M., Clarke,T.H., Schwager,E.E., Garb,J.E., Hayashi,C.Y. and Ayoub,N.A.	BMC Evol. Biol. 17 (1), 78 (2017)
AWK58675.1	NCBI	minor ampullate spidroin 1 variant 4, partial	Araneus diadematus (European garden spider)	220	Collin,M.A., Clarke,T.H. III, Ayoub,N.A. and Hayashi,C.Y.	Int. J. Biol. Macromol. 113, 829-840 (2018)
AWK58733.1	NCBI	flagelliform spidroin variant 1a, partial	Araneus diadematus (European garden spider)	195	Collin,M.A., Clarke,T.H. III, Ayoub,N.A. and Hayashi,C.Y.	Int. J. Biol. Macromol. 113, 829-840 (2018)
AVH80556.1	NCBI	major ampullate spidroin variant 2, partial	Cybaeus angustiarum	675	Strickland,M., Tudorica,V., Rezac,M., Thomas,N.R. and Goodacre,S.L.	Heredity (Edinb) (2018) In press
AWK58734.1	NCBI	flagelliform spidroin variant 1b, partial	Araneus diadematus (European garden spider)	195	Collin,M.A., Clarke,T.H. III, Ayoub,N.A. and Hayashi,C.Y.	Int. J. Biol. Macromol. 113, 829-840 (2018)
AWK58729.1	NCBI	major ampullate spidroin 3 variant 1, partial	Argiope argentata	321	Collin,M.A., Clarke,T.H. III, Ayoub,N.A. and Hayashi,C.Y.	Int. J. Biol. Macromol. 113, 829-840 (2018)
KFM73910.1	NCBI	hypothetical protein X975_01894, partial	Stegodyphus mimosarum	1897	Bechsgaard,J.	Unpublished
AWK58641.1	NCBI	tubuliform spidroin 1 variant 1, partial	Araneus diadematus (European garden spider)	132	Collin,M.A., Clarke,T.H. III, Ayoub,N.A. and Hayashi,C.Y.	Int. J. Biol. Macromol. 113, 829-840 (2018)
KFM70693.1	NCBI	hypothetical protein X975_03452, partial	Stegodyphus mimosarum	4599	Bechsgaard,J.	Unpublished
AWK58671.1	NCBI	minor ampullate spidroin 1 variant 1, partial	Argiope argentata	252	Collin,M.A., Clarke,T.H. III, Ayoub,N.A. and Hayashi,C.Y.	Int. J. Biol. Macromol. 113, 829-840 (2018)
ARA91193.1	NCBI	minor ampullate spidroin, partial	Latrodectus tredecimguttatus (black widow)	156	Vienneau-Hathaway,J.M., Brassfield,E.R., Lane,A.K., Collin,M.A., Correa-Garhwal,S.M., Clarke,T.H., Schwager,E.E., Garb,J.E., Hayashi,C.Y. and Ayoub,N.A.	BMC Evol. Biol. 17 (1), 78 (2017)
ARA91178.1	NCBI	minor ampullate spidroin, partial	Latrodectus tredecimguttatus (black widow)	161	Vienneau-Hathaway,J.M., Brassfield,E.R., Lane,A.K., Collin,M.A., Correa-Garhwal,S.M., Clarke,T.H., Schwager,E.E., Garb,J.E., Hayashi,C.Y. and Ayoub,N.A.	BMC Evol. Biol. 17 (1), 78 (2017)
ARA91190.1	NCBI	minor ampullate spidroin, partial	Latrodectus tredecimguttatus (black widow)	166	Vienneau-Hathaway,J.M., Brassfield,E.R., Lane,A.K., Collin,M.A., Correa-Garhwal,S.M., Clarke,T.H., Schwager,E.E., Garb,J.E., Hayashi,C.Y. and Ayoub,N.A.	BMC Evol. Biol. 17 (1), 78 (2017)
ARA91172.1	NCBI	minor ampullate spidroin, partial	Latrodectus tredecimguttatus (black widow)	80	Vienneau-Hathaway,J.M., Brassfield,E.R., Lane,A.K., Collin,M.A., Correa-Garhwal,S.M., Clarke,T.H., Schwager,E.E., Garb,J.E., Hayashi,C.Y. and Ayoub,N.A.	BMC Evol. Biol. 17 (1), 78 (2017)
ARA91170.1	NCBI	minor ampullate spidroin, partial	Latrodectus tredecimguttatus (black widow)	166	Vienneau-Hathaway,J.M., Brassfield,E.R., Lane,A.K., Collin,M.A., Correa-Garhwal,S.M., Clarke,T.H., Schwager,E.E., Garb,J.E., Hayashi,C.Y. and Ayoub,N.A.	BMC Evol. Biol. 17 (1), 78 (2017)
ARA91188.1	NCBI	minor ampullate spidroin variant 2, partial	Latrodectus tredecimguttatus (black widow)	2126	Vienneau-Hathaway,J.M., Brassfield,E.R., Lane,A.K., Collin,M.A., Correa-Garhwal,S.M., Clarke,T.H., Schwager,E.E., Garb,J.E., Hayashi,C.Y. and Ayoub,N.A.	BMC Evol. Biol. 17 (1), 78 (2017)
ARA91180.1	NCBI	minor ampullate spidroin, partial	Latrodectus tredecimguttatus (black widow)	165	Vienneau-Hathaway,J.M., Brassfield,E.R., Lane,A.K., Collin,M.A., Correa-Garhwal,S.M., Clarke,T.H., Schwager,E.E., Garb,J.E., Hayashi,C.Y. and Ayoub,N.A.	BMC Evol. Biol. 17 (1), 78 (2017)
ABY67419.1	NCBI	major ampullate spidroin 1 locus 3, partial	Latrodectus hesperus (western black widow)	226	Ayoub,N.A. and Hayashi,C.Y.	Mol. Biol. Evol. 25 (2), 277-286 (2008)
AWK58674.1	NCBI	minor ampullate spidroin 1 variant 3, partial	Araneus diadematus (European garden spider)	233	Collin,M.A., Clarke,T.H. III, Ayoub,N.A. and Hayashi,C.Y.	Int. J. Biol. Macromol. 113, 829-840 (2018)
ATW75935.1	NCBI	tubuliform spidroin 1 N-terminal region variant 3, partial	Argiope aurantia	197	Chaw,R.C., Collin,M., Wimmer,M., Helmrick,K.L. and Hayashi,C.Y.	G3 (Bethesda) (2017) In press
ATW75932.1	NCBI	tubuliform spidroin 1 N-terminal region variant 1, partial	Argiope argentata	191	Chaw,R.C., Collin,M., Wimmer,M., Helmrick,K.L. and Hayashi,C.Y.	G3 (Bethesda) (2017) In press
ATW75937.1	NCBI	tubuliform spidroin 1 N-terminal region variant 1, partial	Argiope trifasciata	197	Chaw,R.C., Collin,M., Wimmer,M., Helmrick,K.L. and Hayashi,C.Y.	G3 (Bethesda) (2017) In press
ATW75938.1	NCBI	tubuliform spidroin 1 N-terminal region variant 2, partial	Argiope trifasciata	197	Chaw,R.C., Collin,M., Wimmer,M., Helmrick,K.L. and Hayashi,C.Y.	G3 (Bethesda) (2017) In press
ATW75940.1	NCBI	tubuliform spidroin 1 N-terminal region variant 4, partial	Argiope trifasciata	197	Chaw,R.C., Collin,M., Wimmer,M., Helmrick,K.L. and Hayashi,C.Y.	G3 (Bethesda) (2017) In press
ATW75933.1	NCBI	tubuliform spidroin 1 N-terminal region variant 1, partial	Argiope aurantia	197	Chaw,R.C., Collin,M., Wimmer,M., Helmrick,K.L. and Hayashi,C.Y.	G3 (Bethesda) (2017) In press
O44358	NCBI	Flagelliform silk protein, partial	Trichonephila clavipes	871	Hayashi,C.Y. and Lewis,R.V.	J. Mol. Biol. 275 (5), 773-784 (1998)
ATW75936.1	NCBI	tubuliform spidroin 1 N-terminal region variant 4, partial	Argiope aurantia	197	Chaw,R.C., Collin,M., Wimmer,M., Helmrick,K.L. and Hayashi,C.Y.	G3 (Bethesda) (2017) In press
AWK58736.1	NCBI	flagelliform spidroin variant 1, partial	Latrodectus hesperus (western black widow)	172	Collin,M.A., Clarke,T.H. III, Ayoub,N.A. and Hayashi,C.Y.	Int. J. Biol. Macromol. 113, 829-840 (2018)
Q9NHW2	NCBI	Flagelliform silk protein	Nephila inaurata madagascariensis (Nephila madagascariensis)	1884	Hayashi,C.Y. and Lewis,R.V.	Science 287 (5457), 1477-1479 (2000)
ATW75939.1	NCBI	tubuliform spidroin 1 N-terminal region variant 3, partial	Argiope trifasciata	197	Chaw,R.C., Collin,M., Wimmer,M., Helmrick,K.L. and Hayashi,C.Y.	G3 (Bethesda) (2017) In press
QDI78453.1	NCBI	aggregate spidroin 2	Latrodectus hesperus (western black widow)	636	Stellwagen,S.D. and Renberg,R.L.	G3 (Bethesda) 9 (6), 1909-1919 (2019)
AWK58677.1	NCBI	minor ampullate spidroin 1 variant 1b, partial	Latrodectus hesperus (western black widow)	100	Collin,M.A., Clarke,T.H. III, Ayoub,N.A. and Hayashi,C.Y.	Int. J. Biol. Macromol. 113, 829-840 (2018)
AFX83556.1	NCBI	fibroin 1a, partial	Deinopis spinosa	202	Ayoub,N.A., Garb,J.E., Kuelbs,A. and Hayashi,C.Y.	Mol. Biol. Evol. 30 (3), 589-601 (2013)
QDI78452.1	NCBI	aggregate spidroin 2	Latrodectus geometricus (brown widow)	544	Stellwagen,S.D. and Renberg,R.L.	G3 (Bethesda) 9 (6), 1909-1919 (2019)
AWK58740.1	NCBI	flagelliform spidroin variant 1, partial	Steatoda grossa	292	Collin,M.A., Clarke,T.H. III, Ayoub,N.A. and Hayashi,C.Y.	Int. J. Biol. Macromol. 113, 829-840 (2018)
AWK58739.1	NCBI	flagelliform spidroin variant 1, partial	Parasteatoda tepidariorum (common house spider)	180	Collin,M.A., Clarke,T.H. III, Ayoub,N.A. and Hayashi,C.Y.	Int. J. Biol. Macromol. 113, 829-840 (2018)
AAX30096.1	NCBI	major ampullate gland dragline silk protein, partial	Araneus ventricosus	236	Ren,H.-L., Liu,Z.-S., Ren,L.-S. and Lu,S.-Y.	Unpublished
AWK58760.1	NCBI	ampullate spidroin 1 variant 1, partial	Trichonephila clavipes	238	Collin,M.A., Clarke,T.H. III, Ayoub,N.A. and Hayashi,C.Y.	Int. J. Biol. Macromol. 113, 829-840 (2018)
QDI78449.1	NCBI	aggregate spidroin 2	Argiope trifasciata	6841	Stellwagen,S.D. and Renberg,R.L.	G3 (Bethesda) 9 (6), 1909-1919 (2019)
QDI78447.1	NCBI	aggregate spidroin 1	Argiope trifasciata	9326	Stellwagen,S.D. and Renberg,R.L.	Submitted (12-JUN-2018) Biotechnology Branch, US Army Research Laboratory, 2800 Powder Mill Road, Adelphi, MD 20783, USA
AWK58721.1	NCBI	aggregate spidroin 1 variant 1, partial	Steatoda grossa	294	Collin,M.A., Clarke,T.H. III, Ayoub,N.A. and Hayashi,C.Y.	Int. J. Biol. Macromol. 113, 829-840 (2018)
ARA91168.1	NCBI	minor ampullate spidroin, partial	Latrodectus geometricus (brown widow)	65	Vienneau-Hathaway,J.M., Brassfield,E.R., Lane,A.K., Collin,M.A., Correa-Garhwal,S.M., Clarke,T.H., Schwager,E.E., Garb,J.E., Hayashi,C.Y. and Ayoub,N.A.	BMC Evol. Biol. 17 (1), 78 (2017)
QDI78451.1	NCBI	aggregate spidroin 1	Argiope trifasciata	14089	Stellwagen,S.D. and Renberg,R.L.	G3 (Bethesda) 9 (6), 1909-1919 (2019)
AWK58720.1	NCBI	aggregate spidroin 1 variant 1, partial	Latrodectus hesperus (western black widow)	395	Collin,M.A., Clarke,T.H. III, Ayoub,N.A. and Hayashi,C.Y.	Int. J. Biol. Macromol. 113, 829-840 (2018)
AWK58658.1	NCBI	pyriform spidroin 1 variant 1, partial	Araneus diadematus (European garden spider)	302	Collin,M.A., Clarke,T.H. III, Ayoub,N.A. and Hayashi,C.Y.	Int. J. Biol. Macromol. 113, 829-840 (2018)
KFM79464.1	NCBI	hypothetical protein X975_02358, partial	Stegodyphus mimosarum	1135	Bechsgaard,J.	Unpublished
ACF19416.1	NCBI	major ampullate spidroin 2 precursor, partial	Trichonephila clavipes	69	Gaines,W.A. IV and Marcotte,W.R. Jr.	Insect Mol. Biol. 17 (5), 465-474 (2008)
ACF19414.1	NCBI	major ampullate spidroin 1A precursor, partial	Trichonephila clavipes	69	Gaines,W.A. IV and Marcotte,W.R. Jr.	Insect Mol. Biol. 17 (5), 465-474 (2008)
ACF19415.1	NCBI	major ampullate spidroin 1B precursor, partial	Trichonephila clavipes	69	Gaines,W.A. IV and Marcotte,W.R. Jr.	Insect Mol. Biol. 17 (5), 465-474 (2008)
KFM75168.1	NCBI	hypothetical protein X975_11824, partial	Stegodyphus mimosarum	1489	Bechsgaard,J.	Unpublished
AWK58660.1	NCBI	pyriform spidroin 1 variant 1, partial	Trichonephila clavipes	324	Collin,M.A., Clarke,T.H. III, Ayoub,N.A. and Hayashi,C.Y.	Int. J. Biol. Macromol. 113, 829-840 (2018)
AQR58363.1	NCBI	pyriform spidroin 1	Argiope argentata	5759	Chaw,R.C., Saski,C.A. and Hayashi,C.Y.	Insect Biochem. Mol. Biol. 81, 80-90 (2017)
ARA91207.1	NCBI	minor ampullate spidroin, partial	Steatoda grossa	220	Vienneau-Hathaway,J.M., Brassfield,E.R., Lane,A.K., Collin,M.A., Correa-Garhwal,S.M., Clarke,T.H., Schwager,E.E., Garb,J.E., Hayashi,C.Y. and Ayoub,N.A.	BMC Evol. Biol. 17 (1), 78 (2017)
ARA91211.1	NCBI	minor ampullate spidroin, partial	Steatoda grossa	220	Vienneau-Hathaway,J.M., Brassfield,E.R., Lane,A.K., Collin,M.A., Correa-Garhwal,S.M., Clarke,T.H., Schwager,E.E., Garb,J.E., Hayashi,C.Y. and Ayoub,N.A.	BMC Evol. Biol. 17 (1), 78 (2017)
ARA91215.1	NCBI	minor ampullate spidroin, partial	Steatoda grossa	220	Vienneau-Hathaway,J.M., Brassfield,E.R., Lane,A.K., Collin,M.A., Correa-Garhwal,S.M., Clarke,T.H., Schwager,E.E., Garb,J.E., Hayashi,C.Y. and Ayoub,N.A.	BMC Evol. Biol. 17 (1), 78 (2017)
ARA91210.1	NCBI	minor ampullate spidroin, partial	Steatoda grossa	246	Vienneau-Hathaway,J.M., Brassfield,E.R., Lane,A.K., Collin,M.A., Correa-Garhwal,S.M., Clarke,T.H., Schwager,E.E., Garb,J.E., Hayashi,C.Y. and Ayoub,N.A.	BMC Evol. Biol. 17 (1), 78 (2017)
ARA91212.1	NCBI	minor ampullate spidroin, partial	Steatoda grossa	255	Vienneau-Hathaway,J.M., Brassfield,E.R., Lane,A.K., Collin,M.A., Correa-Garhwal,S.M., Clarke,T.H., Schwager,E.E., Garb,J.E., Hayashi,C.Y. and Ayoub,N.A.	BMC Evol. Biol. 17 (1), 78 (2017)
ARA91209.1	NCBI	minor ampullate spidroin, partial	Steatoda grossa	227	Vienneau-Hathaway,J.M., Brassfield,E.R., Lane,A.K., Collin,M.A., Correa-Garhwal,S.M., Clarke,T.H., Schwager,E.E., Garb,J.E., Hayashi,C.Y. and Ayoub,N.A.	BMC Evol. Biol. 17 (1), 78 (2017)
ARA91204.1	NCBI	minor ampullate spidroin, partial	Steatoda grossa	253	Vienneau-Hathaway,J.M., Brassfield,E.R., Lane,A.K., Collin,M.A., Correa-Garhwal,S.M., Clarke,T.H., Schwager,E.E., Garb,J.E., Hayashi,C.Y. and Ayoub,N.A.	BMC Evol. Biol. 17 (1), 78 (2017)
ARA91208.1	NCBI	minor ampullate spidroin, partial	Steatoda grossa	253	Vienneau-Hathaway,J.M., Brassfield,E.R., Lane,A.K., Collin,M.A., Correa-Garhwal,S.M., Clarke,T.H., Schwager,E.E., Garb,J.E., Hayashi,C.Y. and Ayoub,N.A.	BMC Evol. Biol. 17 (1), 78 (2017)
ARA91213.1	NCBI	minor ampullate spidroin, partial	Steatoda grossa	253	Vienneau-Hathaway,J.M., Brassfield,E.R., Lane,A.K., Collin,M.A., Correa-Garhwal,S.M., Clarke,T.H., Schwager,E.E., Garb,J.E., Hayashi,C.Y. and Ayoub,N.A.	BMC Evol. Biol. 17 (1), 78 (2017)
ARA91214.1	NCBI	minor ampullate spidroin, partial	Steatoda grossa	253	Vienneau-Hathaway,J.M., Brassfield,E.R., Lane,A.K., Collin,M.A., Correa-Garhwal,S.M., Clarke,T.H., Schwager,E.E., Garb,J.E., Hayashi,C.Y. and Ayoub,N.A.	BMC Evol. Biol. 17 (1), 78 (2017)
ARA91216.1	NCBI	minor ampullate spidroin, partial	Steatoda grossa	253	Vienneau-Hathaway,J.M., Brassfield,E.R., Lane,A.K., Collin,M.A., Correa-Garhwal,S.M., Clarke,T.H., Schwager,E.E., Garb,J.E., Hayashi,C.Y. and Ayoub,N.A.	BMC Evol. Biol. 17 (1), 78 (2017)
KFM62633.1	NCBI	hypothetical protein X975_24017, partial	Stegodyphus mimosarum	1450	Bechsgaard,J.	Unpublished
ARA91206.1	NCBI	minor ampullate spidroin, partial	Steatoda grossa	253	Vienneau-Hathaway,J.M., Brassfield,E.R., Lane,A.K., Collin,M.A., Correa-Garhwal,S.M., Clarke,T.H., Schwager,E.E., Garb,J.E., Hayashi,C.Y. and Ayoub,N.A.	BMC Evol. Biol. 17 (1), 78 (2017)
A0A2L2YJ87	Uniprot	Major ampullate spidroin 2	Parasteatoda tepidariorum (House spider) (Achaearanea tepidariorum)	282	Kono N, Nakamura H, Ito Y, Tomita M, Arakawa K	26561354
B0F663	Uniprot	Major ampullate spidroin 1 locus 2	Latrodectus hesperus (Western black widow spider)	245	Ayoub NA, Hayashi CY	18048404
B0F662	Uniprot	Major ampullate spidroin 1 locus 1	Latrodectus hesperus (Western black widow spider)	245	Ayoub NA, Hayashi CY	18048404
B0F659	Uniprot	Major ampullate spidroin 1 locus 3	Latrodectus geometricus (Brown widow spider)	189	Ayoub NA, Hayashi CY	18048404
B0F661	Uniprot	Major ampullate spidroin 1 locus 2	Latrodectus hesperus (Western black widow spider)	304	Ayoub NA, Hayashi CY	18048404
B0F656	Uniprot	Major ampullate spidroin 2	Latrodectus geometricus (Brown widow spider)	388	Ayoub NA, Hayashi CY	18048404
A6YIY1	Uniprot	Major ampullate spidroin 1	Latrodectus hesperus (Western black widow spider)	3129	Ayoub NA, Garb JE, Tinghitella RM, Collin MA, Hayashi CY	17565367
A0A2L2Y4V1	Uniprot	Major ampullate spidroin 1A	Parasteatoda tepidariorum (House spider) (Achaearanea tepidariorum)	273	Kono N, Nakamura H, Ito Y, Tomita M, Arakawa K	26561354
A6YIY0	Uniprot	Major ampullate spidroin 2	Latrodectus hesperus (Western black widow spider)	3779	Ayoub NA, Garb JE, Tinghitella RM, Collin MA, Hayashi CY	17565367
A0A1V0D8S5	Uniprot	Minor ampullate spidroin variant 1	Latrodectus hesperus (Western black widow spider)	2187	Vienneau-Hathaway JM, Brassfield ER, Lane AK, Collin MA, Correa-Garhwal SM,Clarke TH, Schwager EE, Garb JE, Hayashi CY, Ayoub NA	28288560
W8FY62	Uniprot	Aciniform spidroin 1 N-terminal region variant 7	Argiope trifasciata (Banded garden spider) (Aranea trifasciata)	246	Chaw RC, Zhao Y, Wei J, Ayoub NA, Allen R, Atrushi K, Hayashi CY	24552485
W8FUP4	Uniprot	Aciniform spidroin 1 N-terminal region variant 13	Argiope trifasciata (Banded garden spider) (Aranea trifasciata)	248	Chaw RC, Zhao Y, Wei J, Ayoub NA, Allen R, Atrushi K, Hayashi CY	24552485
W8FUN4	Uniprot	Aciniform spidroin 1 N-terminal region variant 3	Argiope trifasciata (Banded garden spider) (Aranea trifasciata)	246	Chaw RC, Zhao Y, Wei J, Ayoub NA, Allen R, Atrushi K, Hayashi CY	24552485
A0A2L2Y907	Uniprot	Major ampullate spidroin 1 locus 3	Parasteatoda tepidariorum (House spider) (Achaearanea tepidariorum)	282	Kono N, Nakamura H, Ito Y, Tomita M, Arakawa K	26561354
D0VWW9	Uniprot	TuSp1	Trichonephila antipodiana	118	Lin Z, Huang W, Zhang J, Fan JS, Yang D	19458259
A0A2L2Z4U4	Uniprot	Major ampullate spidroin 1A	Parasteatoda tepidariorum (House spider) (Achaearanea tepidariorum)	81	Kono N, Nakamura H, Ito Y, Tomita M, Arakawa K	26561354
A0A2L2YVZ2	Uniprot	Major ampullate spidroin 1	Parasteatoda tepidariorum (House spider) (Achaearanea tepidariorum)	243	Kono N, Nakamura H, Ito Y, Tomita M, Arakawa K	26561354
A0A2L2Z612	Uniprot	Major ampullate spidroin 1A	Parasteatoda tepidariorum (House spider) (Achaearanea tepidariorum)	103	Kono N, Nakamura H, Ito Y, Tomita M, Arakawa K	26561354
A0A2L2Z8F6	Uniprot	Major ampullate spidroin 1 locus 3	Parasteatoda tepidariorum (House spider) (Achaearanea tepidariorum)	94	Kono N, Nakamura H, Ito Y, Tomita M, Arakawa K	26561354
A0A2L2Z711	Uniprot	Major ampullate spidroin 2	Parasteatoda tepidariorum (House spider) (Achaearanea tepidariorum)	67	Kono N, Nakamura H, Ito Y, Tomita M, Arakawa K	26561354
B0F657	Uniprot	Major ampullate spidroin 1 locus 1	Latrodectus hesperus (Western black widow spider)	134	Ayoub NA, Hayashi CY	18048404
A0A2L2YPU3	Uniprot	Major ampullate spidroin 1A	Parasteatoda tepidariorum (House spider) (Achaearanea tepidariorum)	117	Kono N, Nakamura H, Ito Y, Tomita M, Arakawa K	26561354

## Sheet: Table 5
Table 5: List of proteins used for BLAST analysis to screen spidroin C-terminal domains
Accession	Database	Details	Source	Protein Length	Authors	Publication
AAV48933.1	NCBI	dragline silk spidroin 1, partial	Cyrtophora moluccensis	115	Tai,P.L., Hwang,G.Y. and Tso,I.M.	Int. J. Biol. Macromol. 34 (5), 295-301 (2004)
AAV48936.1	NCBI	dragline silk spidroin 1, partial	Psechrus sinensis	115	Tai,P.L., Hwang,G.Y. and Tso,I.M.	Int. J. Biol. Macromol. 34 (5), 295-301 (2004)
AAV48930.1	NCBI	dragline silk spidroin 1, partial	Octonoba varians	99	Tai,P.L., Hwang,G.Y. and Tso,I.M.	Int. J. Biol. Macromol. 34 (5), 295-301 (2004)
AAV48926.1	NCBI	dragline silk spidroin 1, partial	Nephila pilipes (giant wood spider)	118	Tai,P.L., Hwang,G.Y. and Tso,I.M.	Int. J. Biol. Macromol. 34 (5), 295-301 (2004)
AAV48923.1	NCBI	dragline silk spidroin 1, partial	Nephila pilipes (giant wood spider)	132	Tai,P.L., Hwang,G.Y. and Tso,I.M.	Int. J. Biol. Macromol. 34 (5), 295-301 (2004)
AAV48932.1	NCBI	dragline silk spidroin 1, partial	Cyrtophora moluccensis	127	Tai,P.L., Hwang,G.Y. and Tso,I.M.	Int. J. Biol. Macromol. 34 (5), 295-301 (2004)
AAV48922.1	NCBI	dragline silk spidroin 1, partial	Nephila pilipes (giant wood spider)	159	Tai,P.L., Hwang,G.Y. and Tso,I.M.	Int. J. Biol. Macromol. 34 (5), 295-301 (2004)
AAV48920.1	NCBI	dragline silk spidroin 1, partial	Nephila pilipes (giant wood spider)	168	Tai,P.L., Hwang,G.Y. and Tso,I.M.	Int. J. Biol. Macromol. 34 (5), 295-301 (2004)
AAV48944.1	NCBI	dragline silk spidroin 1, partial	Nephila pilipes (giant wood spider)	179	Tai,P.L., Hwang,G.Y. and Tso,I.M.	Int. J. Biol. Macromol. 34 (5), 295-301 (2004)
AAV48947.1	NCBI	dragline silk spidroin 1, partial	Nephila pilipes (giant wood spider)	199	Tai,P.L., Hwang,G.Y. and Tso,I.M.	Int. J. Biol. Macromol. 34 (5), 295-301 (2004)
AAV48931.1	NCBI	dragline silk spidroin 1, partial	Octonoba varians	99	Tai,P.L., Hwang,G.Y. and Tso,I.M.	Int. J. Biol. Macromol. 34 (5), 295-301 (2004)
AAV48945.1	NCBI	dragline silk spidroin 1, partial	Nephila pilipes (giant wood spider)	198	Tai,P.L., Hwang,G.Y. and Tso,I.M.	Int. J. Biol. Macromol. 34 (5), 295-301 (2004)
AWK58709.1	NCBI	major ampullate spidroin 1 variant 1, partial	Trichonephila clavipes	125	Collin,M.A., Clarke,T.H. III, Ayoub,N.A. and Hayashi,C.Y.	Int. J. Biol. Macromol. 113, 829-840 (2018)
AAV48924.1	NCBI	dragline silk spidroin 1, partial	Nephila pilipes (giant wood spider)	108	Tai,P.L., Hwang,G.Y. and Tso,I.M.	Int. J. Biol. Macromol. 34 (5), 295-301 (2004)
AAV48935.1	NCBI	dragline silk spidroin 1, partial	Cyrtophora moluccensis	115	Tai,P.L., Hwang,G.Y. and Tso,I.M.	Int. J. Biol. Macromol. 34 (5), 295-301 (2004)
AAV48949.1	NCBI	dragline silk spidroin 1, partial	Nephila pilipes (giant wood spider)	115	Tai,P.L., Hwang,G.Y. and Tso,I.M.	Int. J. Biol. Macromol. 34 (5), 295-301 (2004)
AAV48951.1	NCBI	dragline silk spidroin 1, partial	Cyrtophora moluccensis	115	Tai,P.L., Hwang,G.Y. and Tso,I.M.	Int. J. Biol. Macromol. 34 (5), 295-301 (2004)
AAV48948.1	NCBI	dragline silk spidroin 1, partial	Nephila pilipes (giant wood spider)	242	Tai,P.L., Hwang,G.Y. and Tso,I.M.	Int. J. Biol. Macromol. 34 (5), 295-301 (2004)
AWK58710.1	NCBI	major ampullate spidroin 1 variant 2, partial	Trichonephila clavipes	136	Collin,M.A., Clarke,T.H. III, Ayoub,N.A. and Hayashi,C.Y.	Int. J. Biol. Macromol. 113, 829-840 (2018)
AAV48928.1	NCBI	dragline silk spidroin 1, partial	Nephila pilipes (giant wood spider)	115	Tai,P.L., Hwang,G.Y. and Tso,I.M.	Int. J. Biol. Macromol. 34 (5), 295-301 (2004)
ABC72644.1	NCBI	major ampullate fibroin 1, partial	Trichonephila antipodiana	191	Huang,W., Lin,Z., Sin,Y.M., Li,D., Gong,Z. and Yang,D.	Biochimie 88 (7), 849-858 (2006)
AAV48934.1	NCBI	dragline silk spidroin 1, partial	Cyrtophora moluccensis	115	Tai,P.L., Hwang,G.Y. and Tso,I.M.	Int. J. Biol. Macromol. 34 (5), 295-301 (2004)
AAV48937.1	NCBI	dragline silk spidroin 1, partial	Psechrus sinensis	99	Tai,P.L., Hwang,G.Y. and Tso,I.M.	Int. J. Biol. Macromol. 34 (5), 295-301 (2004)
AAV48921.1	NCBI	dragline silk spidroin 1, partial	Nephila pilipes (giant wood spider)	167	Tai,P.L., Hwang,G.Y. and Tso,I.M.	Int. J. Biol. Macromol. 34 (5), 295-301 (2004)
AAV48940.1	NCBI	dragline silk spidroin 1, partial	Macrothele holsti	119	Tai,P.L., Hwang,G.Y. and Tso,I.M.	Int. J. Biol. Macromol. 34 (5), 295-301 (2004)
AWK58748.1	NCBI	major ampullate spidroin 2 variant 2, partial	Argiope argentata	117	Collin,M.A., Clarke,T.H. III, Ayoub,N.A. and Hayashi,C.Y.	Int. J. Biol. Macromol. 113, 829-840 (2018)
AWK58747.1	NCBI	major ampullate spidroin 2 variant 1, partial	Argiope argentata	117	Collin,M.A., Clarke,T.H. III, Ayoub,N.A. and Hayashi,C.Y.	Int. J. Biol. Macromol. 113, 829-840 (2018)
AAV48925.1	NCBI	dragline silk spidroin 1, partial	Nephila pilipes (giant wood spider)	154	Tai,P.L., Hwang,G.Y. and Tso,I.M.	Int. J. Biol. Macromol. 34 (5), 295-301 (2004)
AWK58705.1	NCBI	major ampullate spidroin 1 variant 1, partial	Argiope argentata	133	Collin,M.A., Clarke,T.H. III, Ayoub,N.A. and Hayashi,C.Y.	Int. J. Biol. Macromol. 113, 829-840 (2018)
AAV48929.1	NCBI	dragline silk spidroin 1, partial	Octonoba varians	106	Tai,P.L., Hwang,G.Y. and Tso,I.M.	Int. J. Biol. Macromol. 34 (5), 295-301 (2004)
Q9BIT4	NCBI	Major ampullate spidroin 1	Nephila senegalensis	253	Gatesy,J., Hayashi,C., Motriuk,D., Woods,J. and Lewis,R.	Science 291 (5513), 2603-2605 (2001)
Q2VLH0	NCBI	Major ampullate spidroin 2	Argiope trifasciata	231	Motriuk-Smith,D., Smith,A., Hayashi,C.Y. and Lewis,R.V.	Biomacromolecules 6 (6), 3152-3159 (2005)
AAR13811.1	NCBI	major ampullate spidroin-2, partial	Argiope amoena	262	Pan,H.C., Zhou,K.Y. and Song,D.X.	Unpublished
AAV48927.1	NCBI	dragline silk spidroin 1, partial	Nephila pilipes (giant wood spider)	99	Tai,P.L., Hwang,G.Y. and Tso,I.M.	Int. J. Biol. Macromol. 34 (5), 295-301 (2004)
AAV48938.1	NCBI	dragline silk spidroin 1, partial	Psechrus sinensis	115	Tai,P.L., Hwang,G.Y. and Tso,I.M.	Int. J. Biol. Macromol. 34 (5), 295-301 (2004)
AWK58749.1	NCBI	major ampullate spidroin 2 variant 3, partial	Argiope argentata	117	Collin,M.A., Clarke,T.H. III, Ayoub,N.A. and Hayashi,C.Y.	Int. J. Biol. Macromol. 113, 829-840 (2018)
Q9BIV0	NCBI	Major ampullate spidroin 2	Argiope aurantia	349	Gatesy,J., Hayashi,C., Motriuk,D., Woods,J. and Lewis,R.	Science 291 (5513), 2603-2605 (2001)
Q2TV51	NCBI	Major ampullate spidroin-1	Argiope amoena	140	Pan,H.C., Zhou,K.Y. and Song,D.X.	Submitted (??-MAR-2003) to the EMBL/GenBank/DDBJ databases
ABR37275.1	NCBI	major ampullate spidroin-like protein, partial	Nephilengys cruentata	505	Bittencourt,D., Souto,B.M., Verza,N.C., Vinecky,F., Dittmar,K., Silva,P.I. Jr., Andrade,A.C., da Silva,F.R., Lewis,R.V. and Rech,E.L.	Comp. Biochem. Physiol. B, Biochem. Mol. Biol. 147 (4), 597-606 (2007)
Q692G2	NCBI	Major ampullate spidroin 1, partial	Trichonephila clavipes	379	Sponner,A., Rommerskirch,W., Unger,E., Grosse,F. and Weisshart,K.	Submitted (??-JUN-2004) to the EMBL/GenBank/DDBJ databases
AAR13813.1	NCBI	major ampullate spidroin-2, partial	Argiope amoena	249	Pan,H.C., Zhou,K.Y. and Song,D.X.	Unpublished
AWK58756.1	NCBI	major ampullate spidroin 2 variant 5, partial	Araneus diadematus (European garden spider)	130	Collin,M.A., Clarke,T.H. III, Ayoub,N.A. and Hayashi,C.Y.	Int. J. Biol. Macromol. 113, 829-840 (2018)
Q9BIU6	NCBI	Major ampullate spidroin 2	Argiope trifasciata	444	Gatesy,J., Hayashi,C., Motriuk,D., Woods,J. and Lewis,R.	Science 291 (5513), 2603-2605 (2001)
Q9BIT6	NCBI	Major ampullate spidroin 1	Nephila inaurata madagascariensis (Nephila madagascariensis)	233	Gatesy,J., Hayashi,C., Motriuk,D., Woods,J. and Lewis,R.	Science 291 (5513), 2603-2605 (2001)
Q692G3	NCBI	Major ampullate spidroin 1, partial	Trichonephila clavipes	387	Sponner,A., Rommerskirch,W., Unger,E., Grosse,F. and Weisshart,K.	Submitted (??-JUN-2004) to the EMBL/GenBank/DDBJ databases
Q692G4	NCBI	Major ampullate spidroin 1, partial	Trichonephila clavipes	431	Sponner,A., Rommerskirch,W., Unger,E., Grosse,F. and Weisshart,K.	Submitted (??-JUN-2004) to the EMBL/GenBank/DDBJ databases
Q692G6	NCBI	Major ampullate spidroin 1, partial	Trichonephila clavipes	331	Sponner,A., Rommerskirch,W., Unger,E., Grosse,F. and Weisshart,K.	Submitted (??-JUN-2004) to the EMBL/GenBank/DDBJ databases
AWK58706.1	NCBI	major ampullate spidroin 1 variant 1, partial	Araneus diadematus (European garden spider)	127	Collin,M.A., Clarke,T.H. III, Ayoub,N.A. and Hayashi,C.Y.	Int. J. Biol. Macromol. 113, 829-840 (2018)
Q692G5	NCBI	Major ampullate spidroin 1, partial	Trichonephila clavipes	255	Sponner,A., Rommerskirch,W., Unger,E., Grosse,F. and Weisshart,K.	Submitted (??-JUN-2004) to the EMBL/GenBank/DDBJ databases
AAC38957.1	NCBI	spidroin 1, partial	Trichonephila clavipes	544	Xu,M. and Lewis,R.V.	Proc. Natl. Acad. Sci. U.S.A. 87 (18), 7120-7124 (1990)
P19837	NCBI	RecName: Full=Spidroin-1; AltName: Full=Dragline silk fibroin 1	Trichonephila clavipes	748	Xu,M. and Lewis,R.V.	Proc Natl Acad Sci U S A 87 (18), 7120-7124 (1990)
Q9BIU7	NCBI	Major ampullate spidroin 1	Argiope trifasciata	648	Gatesy,J., Hayashi,C., Motriuk,D., Woods,J. and Lewis,R.	Science 291 (5513), 2603-2605 (2001)
AAB60212.1	NCBI	dragline silk protein, partial	Trichonephila clavipes	95	Beckwitt,R. and Arcidiacono,S.	J. Biol. Chem. 269 (9), 6661-6663 (1994)
CAM32271.1	NCBI	major ampullate spidroin 1, partial	Euprosthenops australis	113	Rising,A., Johansson,J., Larson,G., Bongcam-Rudloff,E., Engstrom,W. and Hjalm,G.	Insect Mol. Biol. 16 (5), 551-561 (2007)
BAP74122.1	NCBI	dragline silk fibroin, partial	Araneus ventricosus	803	Kuwana,Y., Kojima,K., Sezutsu,H., Nakajima,K. and Tamada,Y.	Unpublished
CAM32270.1	NCBI	major ampullate spidroin 1, partial	Euprosthenops australis	113	Rising,A., Johansson,J., Larson,G., Bongcam-Rudloff,E., Engstrom,W. and Hjalm,G.	Insect Mol. Biol. 16 (5), 551-561 (2007)
AAC04503.1	NCBI	spidroin 2, partial	Araneus bicentenarius	236	Hinman,M.B. and Lewis,R.V.	J. Biol. Chem. 267 (27), 19320-19324 (1992)
AEV46833.2	NCBI	major ampullate spidroin 1 silk protein, partial	Araneus ventricosus	339	Lee,K.S., Kim,B.Y., Kim,D.H. and Jin,B.R.	J. Asia Pac. Entomol. 15 (4), 641-646 (2012)
ADG57596.1	NCBI	MaSp1-like protein, partial	Parawixia bistriata	545	Rech,E.L., Bittencourt,D.M.C. and da Silva,F.R.	Unpublished
AAA29380.2	NCBI	dragline silk fibroin, partial	Trichonephila clavipes	748	Xu,M. and Lewis,R.V.	Proc. Natl. Acad. Sci. U.S.A. 87 (18), 7120-7124 (1990)
AAL32375.1	NCBI	dragline silk protein, partial	Trichonephila clavipes	644	Basel,R.	Submitted (02-NOV-2001) Material Science Team, US Army Natick Soldier System Center, Kansas St, Natick, MA 01760, USA
AFN54363.1	NCBI	major ampullate silk protein 2	Argiope bruennichi	3360	Zhang,Y., Zhao,A.C., Sima,Y.H., Lu,C., Xiang,Z.H. and Nakagaki,M.	Comp. Biochem. Physiol. B, Biochem. Mol. Biol. 164 (3), 151-158 (2013)
AAR13812.1	NCBI	major ampullate spidroin-2, partial	Argiope amoena	253	Pan,H.C., Zhou,K.Y. and Song,D.X.	Unpublished
AAR13814.1	NCBI	major ampullate spidroin-2, partial	Argiope amoena	265	Pan,H.C., Zhou,K.Y. and Song,D.X.	Unpublished
AAR13809.1	NCBI	major ampullate spidroin-2, partial	Argiope amoena	268	Pan,H.C., Zhou,K.Y. and Song,D.X.	Unpublished
AAR13810.1	NCBI	major ampullate spidroin-2, partial	Argiope amoena	272	Pan,H.C., Song,D.X., Zhou,K.Y. and Zhu,G.P.	Sheng Wu Gong Cheng Xue Bao 23 (3), 446-451 (2007)
Q16987	NCBI	Fibroin-3	Araneus diadematus (European garden spider)	636	Guerette,P.A., Ginzinger,D.G., Weber,B.H. and Gosline,J.M.	Science 272 (5258), 112-115 (1996)
Q9BIU1	NCBI	Major ampullate spidroin 2	Gasteracantha cancriformis	342	Gatesy,J., Hayashi,C., Motriuk,D., Woods,J. and Lewis,R.	Science 291 (5513), 2603-2605 (2001)
AWK58750.1	NCBI	major ampullate spidroin 2 variant 4, partial	Argiope argentata	197	Collin,M.A., Clarke,T.H. III, Ayoub,N.A. and Hayashi,C.Y.	Int. J. Biol. Macromol. 113, 829-840 (2018)
CAM32251.1	NCBI	major ampullate spidroin 1, partial	Euprosthenops australis	309	Rising,A., Johansson,J., Larson,G., Bongcam-Rudloff,E., Engstrom,W. and Hjalm,G.	Insect Mol. Biol. 16 (5), 551-561 (2007)
AWK58758.1	NCBI	major ampullate spidroin 2 variant 1, partial	Trichonephila clavipes	186	Collin,M.A., Clarke,T.H. III, Ayoub,N.A. and Hayashi,C.Y.	Int. J. Biol. Macromol. 113, 829-840 (2018)
CAM32261.1	NCBI	major ampullate spidroin 1, partial	Euprosthenops australis	327	Rising,A., Johansson,J., Larson,G., Bongcam-Rudloff,E., Engstrom,W. and Hjalm,G.	Insect Mol. Biol. 16 (5), 551-561 (2007)
AAR13808.1	NCBI	major ampullate spidroin-2, partial	Argiope amoena	272	Pan,H.C., Zhou,K.Y. and Song,D.X.	Unpublished
CAM32254.1	NCBI	major ampullate spidroin 1, partial	Euprosthenops australis	387	Rising,A., Johansson,J., Larson,G., Bongcam-Rudloff,E., Engstrom,W. and Hjalm,G.	Insect Mol. Biol. 16 (5), 551-561 (2007)
CAM32257.1	NCBI	major ampullate spidroin 1, partial	Euprosthenops australis	380	Rising,A., Johansson,J., Larson,G., Bongcam-Rudloff,E., Engstrom,W. and Hjalm,G.	Insect Mol. Biol. 16 (5), 551-561 (2007)
CAM32259.1	NCBI	major ampullate spidroin 1, partial	Euprosthenops australis	395	Rising,A., Johansson,J., Larson,G., Bongcam-Rudloff,E., Engstrom,W. and Hjalm,G.	Insect Mol. Biol. 16 (5), 551-561 (2007)
CAM32256.1	NCBI	major ampullate spidroin 1, partial	Euprosthenops australis	403	Rising,A., Johansson,J., Larson,G., Bongcam-Rudloff,E., Engstrom,W. and Hjalm,G.	Insect Mol. Biol. 16 (5), 551-561 (2007)
CAM32255.1	NCBI	major ampullate spidroin 1, partial	Euprosthenops australis	416	Rising,A., Johansson,J., Larson,G., Bongcam-Rudloff,E., Engstrom,W. and Hjalm,G.	Insect Mol. Biol. 16 (5), 551-561 (2007)
CAM32263.1	NCBI	major ampullate spidroin 1, partial	Euprosthenops australis	422	Rising,A., Johansson,J., Larson,G., Bongcam-Rudloff,E., Engstrom,W. and Hjalm,G.	Insect Mol. Biol. 16 (5), 551-561 (2007)
CAM32252.1	NCBI	major ampullate spidroin 1, partial	Euprosthenops australis	424	Rising,A., Johansson,J., Larson,G., Bongcam-Rudloff,E., Engstrom,W. and Hjalm,G.	Insect Mol. Biol. 16 (5), 551-561 (2007)
Q692F7	NCBI	Major ampullate spidroin 2, partial	Trichonephila clavipes	236	Sponner,A., Rommerskirch,W., Unger,E., Grosse,F. and Weisshart,K.	Submitted (??-JUN-2004) to the EMBL/GenBank/DDBJ databases
AWK58755.1	NCBI	major ampullate spidroin 2 variant 4, partial	Araneus diadematus (European garden spider)	230	Collin,M.A., Clarke,T.H. III, Ayoub,N.A. and Hayashi,C.Y.	Int. J. Biol. Macromol. 113, 829-840 (2018)
Q692F8	NCBI	Major ampullate spidroin 2, partial	Trichonephila clavipes	296	Sponner,A., Rommerskirch,W., Unger,E., Grosse,F. and Weisshart,K.	Submitted (??-JUN-2004) to the EMBL/GenBank/DDBJ databases
Q692F9	NCBI	Major ampullate spidroin 2, partial	Trichonephila clavipes	313	Sponner,A., Rommerskirch,W., Unger,E., Grosse,F. and Weisshart,K.	Submitted (??-JUN-2004) to the EMBL/GenBank/DDBJ databases
Q692G0	NCBI	Major ampullate spidroin 2, partial	Trichonephila clavipes	313	Sponner,A., Rommerskirch,W., Unger,E., Grosse,F. and Weisshart,K.	Submitted (??-JUN-2004) to the EMBL/GenBank/DDBJ databases
AWK58757.1	NCBI	major ampullate spidroin 2 variant 1, partial	Latrodectus hesperus (western black widow)	178	Collin,M.A., Clarke,T.H. III, Ayoub,N.A. and Hayashi,C.Y.	Int. J. Biol. Macromol. 113, 829-840 (2018)
Q692G1	NCBI	Major ampullate spidroin 2, partial	Trichonephila clavipes	332	Sponner,A., Rommerskirch,W., Unger,E., Grosse,F. and Weisshart,K.	Submitted (??-JUN-2004) to the EMBL/GenBank/DDBJ databases
CAM32258.1	NCBI	major ampullate spidroin 1, partial	Euprosthenops australis	515	Rising,A., Johansson,J., Larson,G., Bongcam-Rudloff,E., Engstrom,W. and Hjalm,G.	Insect Mol. Biol. 16 (5), 551-561 (2007)
ACF71410.1	NCBI	spidroin 2, partial	Avicularia juruensis	475	Bittencourt,D., Dittmar,K., Lewis,R.V. and Rech,E.L.	Comp. Biochem. Physiol. B, Biochem. Mol. Biol. 155 (4), 419-426 (2010)
CAM32253.1	NCBI	major ampullate spidroin 1, partial	Euprosthenops australis	534	Rising,A., Johansson,J., Larson,G., Bongcam-Rudloff,E., Engstrom,W. and Hjalm,G.	Insect Mol. Biol. 16 (5), 551-561 (2007)
CAM32260.1	NCBI	major ampullate spidroin 1, partial	Euprosthenops australis	566	Rising,A., Johansson,J., Larson,G., Bongcam-Rudloff,E., Engstrom,W. and Hjalm,G.	Insect Mol. Biol. 16 (5), 551-561 (2007)
CAM32262.1	NCBI	major ampullate spidroin 1, partial	Euprosthenops australis	665	Rising,A., Johansson,J., Larson,G., Bongcam-Rudloff,E., Engstrom,W. and Hjalm,G.	Insect Mol. Biol. 16 (5), 551-561 (2007)
Q16986	NCBI	Fibroin-2	Araneus diadematus (European garden spider)	294	Guerette,P.A., Ginzinger,D.G., Weber,B.H. and Gosline,J.M.	Science 272 (5258), 112-115 (1996)
P46804	NCBI	RecName: Full=Spidroin-2; AltName: Full=Dragline silk fibroin 2	Trichonephila clavipes	627	Hinman,M.B. and Lewis,R.V.	J Biol Chem 267 (27), 19320-19324 (1992)
Q9BIT5	NCBI	Major ampullate spidroin 2	Nephila inaurata madagascariensis (Nephila madagascariensis)	563	Gatesy,J., Hayashi,C., Motriuk,D., Woods,J. and Lewis,R.	Science 291 (5513), 2603-2605 (2001)
AWK58670.1	NCBI	minor ampullate spidroin 1 variant 1, partial	Steatoda grossa	161	Collin,M.A., Clarke,T.H. III, Ayoub,N.A. and Hayashi,C.Y.	Int. J. Biol. Macromol. 113, 829-840 (2018)
AWK58667.1	NCBI	minor ampullate spidroin 1 variant 1, partial	Trichonephila clavipes	141	Collin,M.A., Clarke,T.H. III, Ayoub,N.A. and Hayashi,C.Y.	Int. J. Biol. Macromol. 113, 829-840 (2018)
AWK58751.1	NCBI	major ampullate spidroin 2 variant 5, partial	Argiope argentata	196	Collin,M.A., Clarke,T.H. III, Ayoub,N.A. and Hayashi,C.Y.	Int. J. Biol. Macromol. 113, 829-840 (2018)
AWK58754.1	NCBI	major ampullate spidroin 2 variant 3, partial	Araneus diadematus (European garden spider)	138	Collin,M.A., Clarke,T.H. III, Ayoub,N.A. and Hayashi,C.Y.	Int. J. Biol. Macromol. 113, 829-840 (2018)
AWK58712.1	NCBI	major ampullate spidroin 1 variant 1, partial	Parasteatoda tepidariorum (common house spider)	121	Collin,M.A., Clarke,T.H. III, Ayoub,N.A. and Hayashi,C.Y.	Int. J. Biol. Macromol. 113, 829-840 (2018)
AAY28936.1	NCBI	major ampullate spidroin 2, partial	Latrodectus hesperus (western black widow)	542	Garb,J.E. and Hayashi,C.Y.	Proc. Natl. Acad. Sci. U.S.A. 102 (32), 11379-11384 (2005)
AAK30599.1	NCBI	fibroin 2, partial	Dolomedes tenebrosus	691	Gatesy,J., Hayashi,C., Motriuk,D., Woods,J. and Lewis,R.	Science 291 (5513), 2603-2605 (2001)
AAA17673.1	NCBI	dragline silk protein, partial	Araneus bicentenarius	79	Beckwitt,R. and Arcidiacono,S.	J. Biol. Chem. 269 (9), 6661-6663 (1994)
ABD66603.1	NCBI	major ampullate spidroin 2, partial	Latrodectus hesperus (western black widow)	1198	Lawrence,B.A., Vierra,C.A. and Moore,A.M.	Biomacromolecules 5 (3), 689-695 (2004)
CAM32249.1	NCBI	major ampullate spidroin 2, partial	Euprosthenops australis	595	Rising,A., Johansson,J., Larson,G., Bongcam-Rudloff,E., Engstrom,W. and Hjalm,G.	Insect Mol. Biol. 16 (5), 551-561 (2007)
CAM32250.1	NCBI	major ampullate spidroin-like, partial	Euprosthenops australis	549	Rising,A., Johansson,J., Larson,G., Bongcam-Rudloff,E., Engstrom,W. and Hjalm,G.	Insect Mol. Biol. 16 (5), 551-561 (2007)
Q9BIT3	NCBI	Major ampullate spidroin 2	Nephila senegalensis	230	Gatesy,J., Hayashi,C., Motriuk,D., Woods,J. and Lewis,R.	Science 291 (5513), 2603-2605 (2001)
Q9BIT8	NCBI	Major ampullate spidroin 2	Latrodectus geometricus (brown widow)	399	Gatesy,J., Hayashi,C., Motriuk,D., Woods,J. and Lewis,R.	Science 291 (5513), 2603-2605 (2001)
AWK58708.1	NCBI	major ampullate spidroin 1 variant 2, partial	Latrodectus hesperus (western black widow)	159	Collin,M.A., Clarke,T.H. III, Ayoub,N.A. and Hayashi,C.Y.	Int. J. Biol. Macromol. 113, 829-840 (2018)
AWK58707.1	NCBI	major ampullate spidroin 1 variant 1, partial	Latrodectus hesperus (western black widow)	159	Collin,M.A., Clarke,T.H. III, Ayoub,N.A. and Hayashi,C.Y.	Int. J. Biol. Macromol. 113, 829-840 (2018)
Q9BIS7	NCBI	Major ampullate spidroin 1	Tetragnatha versicolor	178	Gatesy,J., Hayashi,C., Motriuk,D., Woods,J. and Lewis,R.	Science 291 (5513), 2603-2605 (2001)
Q9BIU0	NCBI	Major ampullate spidroin 1	Latrodectus geometricus (brown widow)	360	Gatesy,J., Hayashi,C., Motriuk,D., Woods,J. and Lewis,R.	Science 291 (5513), 2603-2605 (2001)
AFN54362.1	NCBI	major ampullate silk protein 1, partial	Argiope bruennichi	945	Zhang,Y., Zhao,A.C., Sima,Y.H., Lu,C., Xiang,Z.H. and Nakagaki,M.	Comp. Biochem. Physiol. B, Biochem. Mol. Biol. 164 (3), 151-158 (2013)
ARA91183.1	NCBI	minor ampullate spidroin, partial	Steatoda grossa	1034	Vienneau-Hathaway,J.M., Brassfield,E.R., Lane,A.K., Collin,M.A., Correa-Garhwal,S.M., Clarke,T.H., Schwager,E.E., Garb,J.E., Hayashi,C.Y. and Ayoub,N.A.	BMC Evol. Biol. 17 (1), 78 (2017)
ABD61599.1	NCBI	MaSp2, partial	Uloborus diversus	130	Garb,J.E., Dimauro,T., Vo,V. and Hayashi,C.Y.	Science 312 (5781), 1762 (2006)
ABD61589.1	NCBI	MiSp, partial	Deinopis spinosa	503	Garb,J.E., Dimauro,T., Vo,V. and Hayashi,C.Y.	Science 312 (5781), 1762 (2006)
AWK58668.1	NCBI	minor ampullate spidroin 1 variant 2, partial	Trichonephila clavipes	209	Collin,M.A., Clarke,T.H. III, Ayoub,N.A. and Hayashi,C.Y.	Int. J. Biol. Macromol. 113, 829-840 (2018)
ABY67405.1	NCBI	major ampullate spidroin 1 locus 3, partial	Latrodectus hesperus (western black widow)	316	Ayoub,N.A. and Hayashi,C.Y.	Mol. Biol. Evol. 25 (2), 277-286 (2008)
ABY67415.1	NCBI	major ampullate spidroin 1 locus 1, partial	Latrodectus hesperus (western black widow)	310	Ayoub,N.A. and Hayashi,C.Y.	Mol. Biol. Evol. 25 (2), 277-286 (2008)
ADV40100.1	NCBI	major ampullate spidroin 1, partial	Latrodectus hesperus (western black widow)	97	Nguyen,A., Verduzco,A. and Vierra,C.	Unpublished
ABY67403.1	NCBI	major ampullate spidroin 1 locus 1, partial	Latrodectus hesperus (western black widow)	322	Ayoub,N.A. and Hayashi,C.Y.	Mol. Biol. Evol. 25 (2), 277-286 (2008)
ABY67401.1	NCBI	major ampullate spidroin 1 locus 3, partial	Latrodectus hesperus (western black widow)	339	Ayoub,N.A. and Hayashi,C.Y.	Mol. Biol. Evol. 25 (2), 277-286 (2008)
O17434	NCBI	Minor ampullate silk protein MiSp1, partial	Trichonephila clavipes	988	Colgin,M.A. and Lewis,R.V.	Protein Sci. 7 (3), 667-672 (1998)
AWK58714.1	NCBI	major ampullate spidroin 1 variant 1, partial	Steatoda grossa	140	Collin,M.A., Clarke,T.H. III, Ayoub,N.A. and Hayashi,C.Y.	Int. J. Biol. Macromol. 113, 829-840 (2018)
AAC04504.1	NCBI	dragline silk protein spidroin 1, partial	Trichonephila clavipes	617	Beckwitt,R. and Arcidiacono,S.	J. Biol. Chem. 269 (9), 6661-6663 (1994)
ABY67411.1	NCBI	major ampullate spidroin 1 locus 2, partial	Latrodectus hesperus (western black widow)	307	Ayoub,N.A. and Hayashi,C.Y.	Mol. Biol. Evol. 25 (2), 277-286 (2008)
AWK58759.1	NCBI	major ampullate spidroin 2 variant 1, partial	Parasteatoda tepidariorum (common house spider)	119	Collin,M.A., Clarke,T.H. III, Ayoub,N.A. and Hayashi,C.Y.	Int. J. Biol. Macromol. 113, 829-840 (2018)
ADM14322.1	NCBI	minor ampullate spidroin, partial	Latrodectus hesperus (western black widow)	299	Garb,J.E., Ayoub,N.A. and Hayashi,C.Y.	BMC Evol. Biol. 10, 243 (2010)
AWK58639.1	NCBI	major ampullate spidroin 3 variant 1, partial	Parasteatoda tepidariorum (common house spider)	117	Collin,M.A., Clarke,T.H. III, Ayoub,N.A. and Hayashi,C.Y.	Int. J. Biol. Macromol. 113, 829-840 (2018)
ABR37276.1	NCBI	minor ampullate spidroin-like protein, partial	Nephilengys cruentata	1119	Bittencourt,D., Souto,B.M., Verza,N.C., Vinecky,F., Dittmar,K., Silva,P.I. Jr., Andrade,A.C., da Silva,F.R., Lewis,R.V. and Rech,E.L.	Comp. Biochem. Physiol. B, Biochem. Mol. Biol. 147 (4), 597-606 (2007)
AAY28935.1	NCBI	major ampullate spidroin 1, partial	Latrodectus hesperus (western black widow)	515	Garb,J.E. and Hayashi,C.Y.	Proc. Natl. Acad. Sci. U.S.A. 102 (32), 11379-11384 (2005)
ABC72645.1	NCBI	minor ampullate fibroin 1, partial	Trichonephila antipodiana	356	Huang,W., Lin,Z., Sin,Y.M., Li,D., Gong,Z. and Yang,D.	Biochimie 88 (7), 849-858 (2006)
ADE74592.1	NCBI	major ampullate spidroin 1, partial	Peucetia viridans	490	Perez-Rigueiro,J., Plaza,G.R., Torres,F.G., Hijar,A., Hayashi,C., Perea,G.B., Elices,M. and Guinea,G.V.	Int. J. Biol. Macromol. 46 (5), 555-557 (2010)
AWK58666.1	NCBI	minor ampullate spidroin 1 variant 1, partial	Latrodectus hesperus (western black widow)	284	Collin,M.A., Clarke,T.H. III, Ayoub,N.A. and Hayashi,C.Y.	Int. J. Biol. Macromol. 113, 829-840 (2018)
ABD66602.1	NCBI	major ampullate spidroin 1, partial	Latrodectus hesperus (western black widow)	1065	Lawrence,B.A., Vierra,C.A. and Moore,A.M.	Biomacromolecules 5 (3), 689-695 (2004)
ACB29694.1	NCBI	minor ampullate spidroin 1-like protein, partial	Latrodectus hesperus (western black widow)	479	La Mattina,C., Reza,R., Hu,X., Falick,A.M., Vasanthavada,K., McNary,S., Yee,R. and Vierra,C.A.	Biochemistry 47 (16), 4692-4700 (2008)
AVH80563.1	NCBI	major ampullate spidroin variant 1, partial	Argyroneta aquatica (water spider)	577	Strickland,M., Tudorica,V., Rezac,M., Thomas,N.R. and Goodacre,S.L.	Heredity (Edinb) (2018) In press
AAT08436.1	NCBI	major ampullate spidroin, partial	Agelenopsis aperta	897	Tian,M., Liu,C. and Lewis,R.	Biomacromolecules 5 (3), 657-660 (2004)
ABD61596.1	NCBI	MaSp1, partial	Uloborus diversus	306	Garb,J.E., Dimauro,T., Vo,V. and Hayashi,C.Y.	Science 312 (5781), 1762 (2006)
ABD61593.1	NCBI	MaSp2a, partial	Deinopis spinosa	906	Garb,J.E., Dimauro,T., Vo,V. and Hayashi,C.Y.	Science 312 (5781), 1762 (2006)
KFM79313.1	NCBI	hypothetical protein X975_04768, partial	Stegodyphus mimosarum	1973	Bechsgaard,J.	Unpublished
AAZ15321.1	NCBI	major ampullate spidroin 1-like, partial	Latrodectus geometricus (brown widow)	637	Motriuk-Smith,D., Smith,A., Hayashi,C.Y. and Lewis,R.V.	Biomacromolecules 6 (6), 3152-3159 (2005)
ARA91182.1	NCBI	minor ampullate spidroin variant 2, partial	Latrodectus hesperus (western black widow)	1854	Vienneau-Hathaway,J.M., Brassfield,E.R., Lane,A.K., Collin,M.A., Correa-Garhwal,S.M., Clarke,T.H., Schwager,E.E., Garb,J.E., Hayashi,C.Y. and Ayoub,N.A.	BMC Evol. Biol. 17 (1), 78 (2017)
KFM74936.1	NCBI	Spidroin-2, partial	Stegodyphus mimosarum	489	Bechsgaard,J.	Unpublished
AWK58638.1	NCBI	major ampullate spidroin 3 variant 1, partial	Latrodectus hesperus (western black widow)	333	Collin,M.A., Clarke,T.H. III, Ayoub,N.A. and Hayashi,C.Y.	Int. J. Biol. Macromol. 113, 829-840 (2018)
QCY53447.1	NCBI	major ampullate spidroin 2, partial	Parasteatoda tepidariorum (common house spider)	847	Miller,J., Vienneau-Hathaway,J. and Ayoub,N.A.	Unpublished
AGQ04592.1	NCBI	major ampullate spidroin 1 short	Cyrtophora moluccensis	439	Han,L., Zhang,L., Zhao,T., Wang,Y. and Nakagaki,M.	Int. J. Biol. Macromol. 56, 156-161 (2013)
O17435	NCBI	Minor ampullate silk protein, partial	Trichonephila clavipes	251	Colgin,M.A. and Lewis,R.V.	Protein Sci. 7 (3), 667-672 (1998)
Q16988	NCBI	Fibroin-4	Araneus diadematus (European garden spider)	410	Guerette,P.A., Ginzinger,D.G., Weber,B.H. and Gosline,J.M.	Science 272 (5258), 112-115 (1996)
ABD61594.1	NCBI	MaSp2b, partial	Deinopis spinosa	1016	Garb,J.E., Dimauro,T., Vo,V. and Hayashi,C.Y.	Science 312 (5781), 1762 (2006)
AWK58753.1	NCBI	major ampullate spidroin 2 variant 2, partial	Araneus diadematus (European garden spider)	196	Collin,M.A., Clarke,T.H. III, Ayoub,N.A. and Hayashi,C.Y.	Int. J. Biol. Macromol. 113, 829-840 (2018)
AVH80555.1	NCBI	major ampullate spidroin variant 3, partial	Cybaeus angustiarum	164	Strickland,M., Tudorica,V., Rezac,M., Thomas,N.R. and Goodacre,S.L.	Heredity (Edinb) (2018) In press
ABD61597.1	NCBI	MiSp, partial	Uloborus diversus	861	Garb,J.E., Dimauro,T., Vo,V. and Hayashi,C.Y.	Science 312 (5781), 1762 (2006)
AWK58711.1	NCBI	major ampullate spidroin 1 variant 3, partial	Trichonephila clavipes	167	Collin,M.A., Clarke,T.H. III, Ayoub,N.A. and Hayashi,C.Y.	Int. J. Biol. Macromol. 113, 829-840 (2018)
AVH80559.1	NCBI	major ampullate spidroin variant 2, partial	Argyroneta aquatica (water spider)	169	Strickland,M., Tudorica,V., Rezac,M., Thomas,N.R. and Goodacre,S.L.	Heredity (Edinb) (2018) In press
ABD61600.1	NCBI	MaSp2, partial	Uloborus diversus	190	Garb,J.E., Dimauro,T., Vo,V. and Hayashi,C.Y.	Science 312 (5781), 1762 (2006)
AAK30598.1	NCBI	fibroin 1, partial	Dolomedes tenebrosus	854	Gatesy,J., Hayashi,C., Motriuk,D., Woods,J. and Lewis,R.	Science 291 (5513), 2603-2605 (2001)
AAK30613.1	NCBI	fibroin 4, partial	Plectreurys tristis	1814	Gatesy,J., Hayashi,C., Motriuk,D., Woods,J. and Lewis,R.	Science 291 (5513), 2603-2605 (2001)
AWK58713.1	NCBI	major ampullate spidroin 1 variant 2, partial	Parasteatoda tepidariorum (common house spider)	129	Collin,M.A., Clarke,T.H. III, Ayoub,N.A. and Hayashi,C.Y.	Int. J. Biol. Macromol. 113, 829-840 (2018)
ABR37274.1	NCBI	tubuliform spidroin-like protein, partial	Nephilengys cruentata	461	Bittencourt,D., Souto,B.M., Verza,N.C., Vinecky,F., Dittmar,K., Silva,P.I. Jr., Andrade,A.C., da Silva,F.R., Lewis,R.V. and Rech,E.L.	Comp. Biochem. Physiol. B, Biochem. Mol. Biol. 147 (4), 597-606 (2007)
AWK58669.1	NCBI	minor ampullate spidroin 1 variant 1, partial	Parasteatoda tepidariorum (common house spider)	190	Collin,M.A., Clarke,T.H. III, Ayoub,N.A. and Hayashi,C.Y.	Int. J. Biol. Macromol. 113, 829-840 (2018)
Q9BIS8	NCBI	Major ampullate spidroin 1	Tetragnatha kauaiensis	284	Gatesy,J., Hayashi,C., Motriuk,D., Woods,J. and Lewis,R.	Science 291 (5513), 2603-2605 (2001)
QCY53446.1	NCBI	major ampullate spidroin 1, partial	Parasteatoda tepidariorum (common house spider)	584	Miller,J., Vienneau-Hathaway,J. and Ayoub,N.A.	Unpublished
AWK58745.1	NCBI	tubuliform spidroin 1 variant 1, partial	Trichonephila clavipes	191	Collin,M.A., Clarke,T.H. III, Ayoub,N.A. and Hayashi,C.Y.	Int. J. Biol. Macromol. 113, 829-840 (2018)
ARA91184.1	NCBI	minor ampullate spidroin, partial	Parasteatoda tepidariorum (common house spider)	609	Vienneau-Hathaway,J.M., Brassfield,E.R., Lane,A.K., Collin,M.A., Correa-Garhwal,S.M., Clarke,T.H., Schwager,E.E., Garb,J.E., Hayashi,C.Y. and Ayoub,N.A.	BMC Evol. Biol. 17 (1), 78 (2017)
AAY90151.1	NCBI	TuSp1, partial	Trichonephila antipodiana	465	Huang,W., Lin,Z., Sin,Y.M., Li,D., Gong,Z. and Yang,D.	Biochimie 88 (7), 849-858 (2006)
AAK30600.1	NCBI	fibroin 1, partial	Euagrus chisoseus	734	Gatesy,J., Hayashi,C., Motriuk,D., Woods,J. and Lewis,R.	Science 291 (5513), 2603-2605 (2001)
Q16985	NCBI	Fibroin-1	Araneus diadematus (European garden spider)	360	Guerette,P.A., Ginzinger,D.G., Weber,B.H. and Gosline,J.M.	Science 272 (5258), 112-115 (1996)
AWK58741.1	NCBI	tubuliform spidroin 1 variant 1, partial	Argiope argentata	346	Collin,M.A., Clarke,T.H. III, Ayoub,N.A. and Hayashi,C.Y.	Int. J. Biol. Macromol. 113, 829-840 (2018)
Q3BCG2	NCBI	Tubuliform spidroin, partial	Trichonephila clavipes	592	Tian,M. and Lewis,R.V.	Biochemistry 44 (22), 8006-8012 (2005)
AAY28945.1	NCBI	tubuliform spidroin 1, partial	Argiope argentata	249	Garb,J.E. and Hayashi,C.Y.	Proc. Natl. Acad. Sci. U.S.A. 102 (32), 11379-11384 (2005)
AWK58664.1	NCBI	minor ampullate spidroin 1 variant 2, partial	Araneus diadematus (European garden spider)	131	Collin,M.A., Clarke,T.H. III, Ayoub,N.A. and Hayashi,C.Y.	Int. J. Biol. Macromol. 113, 829-840 (2018)
AWK58694.1	NCBI	aciniform spidroin 1 variant 1, partial	Argiope argentata	104	Collin,M.A., Clarke,T.H. III, Ayoub,N.A. and Hayashi,C.Y.	Int. J. Biol. Macromol. 113, 829-840 (2018)
AWK58742.1	NCBI	tubuliform spidroin 1 variant 1, partial	Araneus diadematus (European garden spider)	239	Collin,M.A., Clarke,T.H. III, Ayoub,N.A. and Hayashi,C.Y.	Int. J. Biol. Macromol. 113, 829-840 (2018)
AWK58663.1	NCBI	minor ampullate spidroin 1 variant 1, partial	Araneus diadematus (European garden spider)	199	Collin,M.A., Clarke,T.H. III, Ayoub,N.A. and Hayashi,C.Y.	Int. J. Biol. Macromol. 113, 829-840 (2018)
AAY28932.1	NCBI	tubuliform spidroin 1, partial	Argiope argentata	900	Garb,J.E. and Hayashi,C.Y.	Proc. Natl. Acad. Sci. U.S.A. 102 (32), 11379-11384 (2005)
AAY28944.1	NCBI	tubuliform spidroin 1, partial	Cyrtophora moluccensis	247	Garb,J.E. and Hayashi,C.Y.	Proc. Natl. Acad. Sci. U.S.A. 102 (32), 11379-11384 (2005)
Q3BCG3	NCBI	Tubuliform spidroin	Araneus gemmoides	294	Tian,M. and Lewis,R.V.	Biochemistry 44 (22), 8006-8012 (2005)
AWK58700.1	NCBI	aciniform spidroin 1 variant 3, partial	Araneus diadematus (European garden spider)	176	Collin,M.A., Clarke,T.H. III, Ayoub,N.A. and Hayashi,C.Y.	Int. J. Biol. Macromol. 113, 829-840 (2018)
AWK58696.1	NCBI	aciniform spidroin 1 variant 3, partial	Argiope argentata	135	Collin,M.A., Clarke,T.H. III, Ayoub,N.A. and Hayashi,C.Y.	Int. J. Biol. Macromol. 113, 829-840 (2018)
AVH80564.1	NCBI	aciniform spidroin variant 2, partial	Argyroneta aquatica (water spider)	135	Strickland,M., Tudorica,V., Rezac,M., Thomas,N.R. and Goodacre,S.L.	Heredity (Edinb) (2018) In press
AAN85281.1	NCBI	major ampullate gland dragline silk protein-2, partial	Araneus ventricosus	429	Ren,H.-L., Liu,Z.-S. and Pan,F.-G.	Unpublished
ADM14320.1	NCBI	minor ampullate spidroin, partial	Metepeira grandiosa	358	Garb,J.E., Ayoub,N.A. and Hayashi,C.Y.	BMC Evol. Biol. 10, 243 (2010)
AWK58695.1	NCBI	aciniform spidroin 1 variant 2, partial	Argiope argentata	138	Collin,M.A., Clarke,T.H. III, Ayoub,N.A. and Hayashi,C.Y.	Int. J. Biol. Macromol. 113, 829-840 (2018)
AWK58699.1	NCBI	aciniform spidroin 1 variant 2, partial	Araneus diadematus (European garden spider)	177	Collin,M.A., Clarke,T.H. III, Ayoub,N.A. and Hayashi,C.Y.	Int. J. Biol. Macromol. 113, 829-840 (2018)
AAY28942.1	NCBI	tubuliform spidroin 1, partial	Argiope aurantia	237	Garb,J.E. and Hayashi,C.Y.	Proc. Natl. Acad. Sci. U.S.A. 102 (32), 11379-11384 (2005)
AWK58698.1	NCBI	aciniform spidroin 1 variant 1, partial	Araneus diadematus (European garden spider)	169	Collin,M.A., Clarke,T.H. III, Ayoub,N.A. and Hayashi,C.Y.	Int. J. Biol. Macromol. 113, 829-840 (2018)
Q3BCG5	NCBI	Tubuliform spidroin	Argiope aurantia	376	Tian,M. and Lewis,R.V.	Biochemistry 44 (22), 8006-8012 (2005)
AVH80565.1	NCBI	aciniform spidroin variant 1, partial	Argyroneta aquatica (water spider)	326	Strickland,M., Tudorica,V., Rezac,M., Thomas,N.R. and Goodacre,S.L.	Heredity (Edinb) (2018) In press
AWK58665.1	NCBI	minor ampullate spidroin 1 variant 3, partial	Araneus diadematus (European garden spider)	322	Collin,M.A., Clarke,T.H. III, Ayoub,N.A. and Hayashi,C.Y.	Int. J. Biol. Macromol. 113, 829-840 (2018)
ACF71407.1	NCBI	spidroin 1a, partial	Avicularia juruensis	616	Bittencourt,D., Dittmar,K., Lewis,R.V. and Rech,E.L.	Comp. Biochem. Physiol. B, Biochem. Mol. Biol. 155 (4), 419-426 (2010)
AWK58662.1	NCBI	minor ampullate spidroin 1 variant 1, partial	Argiope argentata	160	Collin,M.A., Clarke,T.H. III, Ayoub,N.A. and Hayashi,C.Y.	Int. J. Biol. Macromol. 113, 829-840 (2018)
AFV31615.1	NCBI	minor ampullate spidroin	Araneus ventricosus	1766	Chen,G., Liu,X., Zhang,Y., Lin,S., Yang,Z., Johansson,J., Rising,A. and Meng,Q.	PLoS ONE 7 (12), E52293 (2012)
ACF71408.1	NCBI	spidroin 1b, partial	Avicularia juruensis	562	Bittencourt,D., Dittmar,K., Lewis,R.W. and Rech,E.L.	Unpublished
Q64K55	NCBI	Aciniform spidroin 1	Argiope trifasciata	2834	Hayashi,C.Y., Blackledge,T.A. and Lewis,R.V.	Mol. Biol. Evol. 21 (10), 1950-1959 (2004)
AHK09813.1	NCBI	aciniform spidroin 1	Argiope argentata	4479	Chaw,R.C., Zhao,Y., Wei,J., Ayoub,N.A., Allen,R., Atrushi,K. and Hayashi,C.Y.	BMC Evol. Biol. 14 (1), 31 (2014)
AFX83558.1	NCBI	aciniform spidroin 1, partial	Latrodectus hesperus (western black widow)	330	Ayoub,N.A., Garb,J.E., Kuelbs,A. and Hayashi,C.Y.	Mol. Biol. Evol. 30 (3), 589-601 (2013)
AGH61328.1	NCBI	fibroin 1, partial	Aliatypus gulosus	175	Starrett,J. and Hayashi,C.Y.	J. Mol. Evol. (2013) In press
AGH61327.1	NCBI	fibroin 1, partial	Aliatypus gulosus	150	Starrett,J. and Hayashi,C.Y.	J. Mol. Evol. (2013) In press
ADM35668.1	NCBI	aciniform spidroin 1, partial	Araneus ventricosus	1986	Zhang,Y.L., Chen,G.F., Wang,J.L. and Meng,Q.	Submitted (01-AUG-2010) Donghua University, Institute of Biological Sciences and Biotechnology, No.2999, North Renmin Road, Songjiang District, Shanghai, Shanghai 201620, China
AWK58704.1	NCBI	aciniform spidroin 1 variant 1, partial	Steatoda grossa	146	Collin,M.A., Clarke,T.H. III, Ayoub,N.A. and Hayashi,C.Y.	Int. J. Biol. Macromol. 113, 829-840 (2018)
AVH80556.1	NCBI	major ampullate spidroin variant 2, partial	Cybaeus angustiarum	675	Strickland,M., Tudorica,V., Rezac,M., Thomas,N.R. and Goodacre,S.L.	Heredity (Edinb) (2018) In press
AWK58703.1	NCBI	aciniform spidroin 1 variant 1, partial	Parasteatoda tepidariorum (common house spider)	136	Collin,M.A., Clarke,T.H. III, Ayoub,N.A. and Hayashi,C.Y.	Int. J. Biol. Macromol. 113, 829-840 (2018)
AWK58701.1	NCBI	aciniform spidroin 1 variant 1, partial	Latrodectus hesperus (western black widow)	171	Collin,M.A., Clarke,T.H. III, Ayoub,N.A. and Hayashi,C.Y.	Int. J. Biol. Macromol. 113, 829-840 (2018)
ABW24499.1	NCBI	aciniform spidroin 1-like, partial	Latrodectus hesperus (western black widow)	599	Vasanthavada,K., Hu,X., Falick,A.M., La Mattina,C., Moore,A.M., Jones,P.R., Yee,R., Reza,R., Tuton,T. and Vierra,C.	J. Biol. Chem. 282 (48), 35088-35097 (2007)
AUH99620.1	NCBI	aciniform spidroin	Araneus ventricosus	3445	Wen,R., Wang,K., Liu,X., Li,X., Mi,J. and Meng,Q.	Int. J. Biol. Macromol. (2017) In press
AFX83561.1	NCBI	aciniform spidroin 1, partial	Latrodectus hesperus (western black widow)	397	Ayoub,N.A., Garb,J.E., Kuelbs,A. and Hayashi,C.Y.	Mol. Biol. Evol. 30 (3), 589-601 (2013)
AFX83565.1	NCBI	aciniform spidroin 1, partial	Latrodectus hesperus (western black widow)	321	Ayoub,N.A., Garb,J.E., Kuelbs,A. and Hayashi,C.Y.	Mol. Biol. Evol. 30 (3), 589-601 (2013)
AFX83559.1	NCBI	aciniform spidroin 1, partial	Latrodectus hesperus (western black widow)	351	Ayoub,N.A., Garb,J.E., Kuelbs,A. and Hayashi,C.Y.	Mol. Biol. Evol. 30 (3), 589-601 (2013)
ABD61590.1	NCBI	Flag, partial	Deinopis spinosa	462	Garb,J.E., Dimauro,T., Vo,V. and Hayashi,C.Y.	Science 312 (5781), 1762 (2006)
AFX83560.1	NCBI	aciniform spidroin 1, partial	Latrodectus hesperus (western black widow)	370	Ayoub,N.A., Garb,J.E., Kuelbs,A. and Hayashi,C.Y.	Mol. Biol. Evol. 30 (3), 589-601 (2013)
AVH80554.1	NCBI	major ampullate spidroin variant 4, partial	Cybaeus angustiarum	282	Strickland,M., Tudorica,V., Rezac,M., Thomas,N.R. and Goodacre,S.L.	Heredity (Edinb) (2018) In press
ADG57593.1	NCBI	aciniform-like protein, partial	Parawixia bistriata	652	Rech,E.L., Bittencourt,D.M.C. and da Silva,F.R.	Unpublished
AAY28943.1	NCBI	tubuliform spidroin 1, partial	Gea heptagon	235	Garb,J.E. and Hayashi,C.Y.	Proc. Natl. Acad. Sci. U.S.A. 102 (32), 11379-11384 (2005)
AWK58637.1	NCBI	major ampullate spidroin 3 variant 1, partial	Araneus diadematus (European garden spider)	172	Collin,M.A., Clarke,T.H. III, Ayoub,N.A. and Hayashi,C.Y.	Int. J. Biol. Macromol. 113, 829-840 (2018)
AWK58716.1	NCBI	pyriform spidroin 1 variant 1, partial	Araneus diadematus (European garden spider)	208	Collin,M.A., Clarke,T.H. III, Ayoub,N.A. and Hayashi,C.Y.	Int. J. Biol. Macromol. 113, 829-840 (2018)
AFX83563.1	NCBI	aciniform spidroin 1, partial	Latrodectus hesperus (western black widow)	327	Ayoub,N.A., Garb,J.E., Kuelbs,A. and Hayashi,C.Y.	Mol. Biol. Evol. 30 (3), 589-601 (2013)
ABD61591.1	NCBI	fibroin 1a, partial	Deinopis spinosa	850	Garb,J.E., Dimauro,T., Vo,V. and Hayashi,C.Y.	Science 312 (5781), 1762 (2006)
AVH80560.1	NCBI	tubuliform spidroin, partial	Argyroneta aquatica (water spider)	235	Strickland,M., Tudorica,V., Rezac,M., Thomas,N.R. and Goodacre,S.L.	Heredity (Edinb) (2018) In press
AFX83557.1	NCBI	aciniform spidroin 1	Latrodectus hesperus (western black widow)	6332	Ayoub,N.A., Garb,J.E., Kuelbs,A. and Hayashi,C.Y.	Mol. Biol. Evol. 30 (3), 589-601 (2013)
AVH80557.1	NCBI	major ampullate spidroin variant 1, partial	Cybaeus angustiarum	1192	Strickland,M., Tudorica,V., Rezac,M., Thomas,N.R. and Goodacre,S.L.	Heredity (Edinb) (2018) In press
ABD61588.1	NCBI	fibroin 2, partial	Deinopis spinosa	623	Garb,J.E., Dimauro,T., Vo,V. and Hayashi,C.Y.	Science 312 (5781), 1762 (2006)
ARA91155.1	NCBI	minor ampullate spidroin, partial	Latrodectus geometricus (brown widow)	223	Vienneau-Hathaway,J.M., Brassfield,E.R., Lane,A.K., Collin,M.A., Correa-Garhwal,S.M., Clarke,T.H., Schwager,E.E., Garb,J.E., Hayashi,C.Y. and Ayoub,N.A.	BMC Evol. Biol. 17 (1), 78 (2017)
AWK58743.1	NCBI	tubuliform spidroin 1 variant 2, partial	Araneus diadematus (European garden spider)	80	Collin,M.A., Clarke,T.H. III, Ayoub,N.A. and Hayashi,C.Y.	Int. J. Biol. Macromol. 113, 829-840 (2018)
ARA91195.1	NCBI	minor ampullate spidroin, partial	Latrodectus tredecimguttatus (black widow)	178	Vienneau-Hathaway,J.M., Brassfield,E.R., Lane,A.K., Collin,M.A., Correa-Garhwal,S.M., Clarke,T.H., Schwager,E.E., Garb,J.E., Hayashi,C.Y. and Ayoub,N.A.	BMC Evol. Biol. 17 (1), 78 (2017)
ADK56477.1	NCBI	piriform-like spidroin, partial	Nephilengys cruentata	673	Perry,D.J., Bittencourt,D., Rech,E.L. and Lewis,R.V.	Unpublished
AWK58715.1	NCBI	pyriform spidroin 1 variant 1, partial	Argiope argentata	197	Collin,M.A., Clarke,T.H. III, Ayoub,N.A. and Hayashi,C.Y.	Int. J. Biol. Macromol. 113, 829-840 (2018)
AWK58697.1	NCBI	aciniform spidroin 1 variant 4, partial	Argiope argentata	251	Collin,M.A., Clarke,T.H. III, Ayoub,N.A. and Hayashi,C.Y.	Int. J. Biol. Macromol. 113, 829-840 (2018)
ABW80563.1	NCBI	fibroin 1, partial	Aptostichus sp. AS217	1061	Garb,J.E., DiMauro,T., Lewis,R.V. and Hayashi,C.Y.	Mol. Biol. Evol. 24 (11), 2454-2464 (2007)
AGH61338.1	NCBI	fibroin 1, partial	Aliatypus californicus	240	Starrett,J. and Hayashi,C.Y.	J. Mol. Evol. (2013) In press
ARA91153.1	NCBI	minor ampullate spidroin c-terminal variant, partial	Parasteatoda tepidariorum (common house spider)	388	Vienneau-Hathaway,J.M., Brassfield,E.R., Lane,A.K., Collin,M.A., Correa-Garhwal,S.M., Clarke,T.H., Schwager,E.E., Garb,J.E., Hayashi,C.Y. and Ayoub,N.A.	BMC Evol. Biol. 17 (1), 78 (2017)
ABW80564.1	NCBI	fibroin 2, partial	Aptostichus sp. AS220	733	Garb,J.E., DiMauro,T., Lewis,R.V. and Hayashi,C.Y.	Mol. Biol. Evol. 24 (11), 2454-2464 (2007)
ARA91186.1	NCBI	minor ampullate spidroin variant 2, partial	Latrodectus geometricus (brown widow)	875	Vienneau-Hathaway,J.M., Brassfield,E.R., Lane,A.K., Collin,M.A., Correa-Garhwal,S.M., Clarke,T.H., Schwager,E.E., Garb,J.E., Hayashi,C.Y. and Ayoub,N.A.	BMC Evol. Biol. 17 (1), 78 (2017)
AGH61334.1	NCBI	fibroin 1, partial	Aliatypus erebus	240	Starrett,J. and Hayashi,C.Y.	J. Mol. Evol. (2013) In press
AGH61335.1	NCBI	fibroin 1, partial	Aliatypus trophonius	240	Starrett,J. and Hayashi,C.Y.	J. Mol. Evol. (2013) In press
AAY28934.1	NCBI	tubuliform spidroin 1, partial	Deinopis spinosa	815	Garb,J.E. and Hayashi,C.Y.	Proc. Natl. Acad. Sci. U.S.A. 102 (32), 11379-11384 (2005)
AVH80545.1	NCBI	tubuliform spidroin, partial	Pholcus phalangioides (longbodied cellar spider)	148	Strickland,M., Tudorica,V., Rezac,M., Thomas,N.R. and Goodacre,S.L.	Heredity (Edinb) (2018) In press
AGH61330.1	NCBI	fibroin 1, partial	Aliatypus coylei	202	Starrett,J. and Hayashi,C.Y.	J. Mol. Evol. (2013) In press
AWK58718.1	NCBI	pyriform spidroin 1 variant 1, partial	Trichonephila clavipes	139	Collin,M.A., Clarke,T.H. III, Ayoub,N.A. and Hayashi,C.Y.	Int. J. Biol. Macromol. 113, 829-840 (2018)
ABW80565.1	NCBI	fibroin 1, partial	Bothriocyrtum californicum	590	Garb,J.E., DiMauro,T., Lewis,R.V. and Hayashi,C.Y.	Mol. Biol. Evol. 24 (11), 2454-2464 (2007)
ABD61592.1	NCBI	fibroin 1b, partial	Deinopis spinosa	494	Garb,J.E., Dimauro,T., Vo,V. and Hayashi,C.Y.	Science 312 (5781), 1762 (2006)
ADG57595.1	NCBI	MiSp-like protein, partial	Parawixia bistriata	528	Murad,A.M. and Rech,E.L.	J Mol Model 17 (5), 1183-1189 (2011)
AGH61333.1	NCBI	fibroin 1, partial	Aliatypus torridus	209	Starrett,J. and Hayashi,C.Y.	J. Mol. Evol. (2013) In press
AWK58719.1	NCBI	pyriform spidroin 1 variant 1, partial	Steatoda grossa	159	Collin,M.A., Clarke,T.H. III, Ayoub,N.A. and Hayashi,C.Y.	Int. J. Biol. Macromol. 113, 829-840 (2018)
AGH61332.1	NCBI	fibroin 1, partial	Aliatypus plutonis	184	Starrett,J. and Hayashi,C.Y.	J. Mol. Evol. (2013) In press
ADN39425.1	NCBI	piriform spidroin, partial	Argiope trifasciata	497	Perry,D.J., Bittencourt,D., Rech,E.L. and Lewis,R.V.	Unpublished
KFM79920.1	NCBI	hypothetical protein X975_02929, partial	Stegodyphus mimosarum	4227	Bechsgaard,J.	Unpublished
AAK30610.1	NCBI	fibroin 1, partial	Plectreurys tristis	912	Gatesy,J., Hayashi,C., Motriuk,D., Woods,J. and Lewis,R.	Science 291 (5513), 2603-2605 (2001)
AGH61337.1	NCBI	fibroin 1, partial	Aliatypus gnomus	240	Starrett,J. and Hayashi,C.Y.	J. Mol. Evol. (2013) In press
ADN39427.1	NCBI	piriform spidroin, partial	Trichonephila clavipes	295	Perry,D.J., Bittencourt,D., Rech,E.L. and Lewis,R.V.	Unpublished
ATW75942.1	NCBI	tubuliform spidroin 1 C-terminal region variant 1, partial	Argiope aurantia	217	Chaw,R.C., Collin,M., Wimmer,M., Helmrick,K.L. and Hayashi,C.Y.	G3 (Bethesda) (2017) In press
AGH61339.1	NCBI	fibroin 1, partial	Aliatypus californicus	240	Starrett,J. and Hayashi,C.Y.	J. Mol. Evol. (2013) In press
ARA91189.1	NCBI	minor ampullate spidroin variant 1, partial	Latrodectus tredecimguttatus (black widow)	1468	Vienneau-Hathaway,J.M., Brassfield,E.R., Lane,A.K., Collin,M.A., Correa-Garhwal,S.M., Clarke,T.H., Schwager,E.E., Garb,J.E., Hayashi,C.Y. and Ayoub,N.A.	BMC Evol. Biol. 17 (1), 78 (2017)
KFM60634.1	NCBI	hypothetical protein X975_22661, partial	Stegodyphus mimosarum	364	Bechsgaard,J.	Unpublished
AGH61341.1	NCBI	fibroin 1, partial	Aliatypus janus	193	Starrett,J. and Hayashi,C.Y.	J. Mol. Evol. (2013) In press
AGH61331.1	NCBI	fibroin 1, partial	Aliatypus plutonis	209	Starrett,J. and Hayashi,C.Y.	J. Mol. Evol. (2013) In press
AGH61329.1	NCBI	fibroin 1, partial	Aliatypus thompsoni	179	Starrett,J. and Hayashi,C.Y.	J. Mol. Evol. (2013) In press
ATW75946.1	NCBI	tubuliform spidroin 1 C-terminal region variant 2, partial	Argiope trifasciata	209	Chaw,R.C., Collin,M., Wimmer,M., Helmrick,K.L. and Hayashi,C.Y.	G3 (Bethesda) (2017) In press
ATW75949.1	NCBI	tubuliform spidroin 1 C-terminal region variant 5, partial	Argiope trifasciata	209	Chaw,R.C., Collin,M., Wimmer,M., Helmrick,K.L. and Hayashi,C.Y.	G3 (Bethesda) (2017) In press
ATW75950.1	NCBI	tubuliform spidroin 1 C-terminal region variant 6, partial	Argiope trifasciata	209	Chaw,R.C., Collin,M., Wimmer,M., Helmrick,K.L. and Hayashi,C.Y.	G3 (Bethesda) (2017) In press
ATW75941.1	NCBI	tubuliform spidroin 1 C-terminal region variant 1, partial	Argiope argentata	213	Chaw,R.C., Collin,M., Wimmer,M., Helmrick,K.L. and Hayashi,C.Y.	G3 (Bethesda) (2017) In press
ATW75943.1	NCBI	tubuliform spidroin 1 C-terminal region variant 2, partial	Argiope aurantia	211	Chaw,R.C., Collin,M., Wimmer,M., Helmrick,K.L. and Hayashi,C.Y.	G3 (Bethesda) (2017) In press
ATW75944.1	NCBI	tubuliform spidroin 1 C-terminal region variant 3, partial	Argiope aurantia	211	Chaw,R.C., Collin,M., Wimmer,M., Helmrick,K.L. and Hayashi,C.Y.	G3 (Bethesda) (2017) In press
AWK58636.1	NCBI	major ampullate spidroin 3 variant 1, partial	Argiope argentata	116	Collin,M.A., Clarke,T.H. III, Ayoub,N.A. and Hayashi,C.Y.	Int. J. Biol. Macromol. 113, 829-840 (2018)
AGH61340.1	NCBI	fibroin 1, partial	Aliatypus isolatus	226	Starrett,J. and Hayashi,C.Y.	J. Mol. Evol. (2013) In press
AGH61336.1	NCBI	fibroin 1, partial	Aliatypus aquilonius	235	Starrett,J. and Hayashi,C.Y.	J. Mol. Evol. (2013) In press
AWK58744.1	NCBI	tubuliform spidroin 1 variant 1	Latrodectus hesperus (western black widow)	183	Collin,M.A., Clarke,T.H. III, Ayoub,N.A. and Hayashi,C.Y.	Int. J. Biol. Macromol. 113, 829-840 (2018)
ADV40087.1	NCBI	pyriform spidroin 1, partial	Latrodectus hesperus (western black widow)	267	Nguyen,A., Verduzco,A. and Vierra,C.	Unpublished
AVH80548.1	NCBI	spidroin variant 3, partial	Pholcus phalangioides (longbodied cellar spider)	314	Strickland,M., Tudorica,V., Rezac,M., Thomas,N.R. and Goodacre,S.L.	Heredity (Edinb) (2018) In press
ATW75945.1	NCBI	tubuliform spidroin 1 C-terminal region variant 1, partial	Argiope trifasciata	209	Chaw,R.C., Collin,M., Wimmer,M., Helmrick,K.L. and Hayashi,C.Y.	G3 (Bethesda) (2017) In press
ATW75947.1	NCBI	tubuliform spidroin 1 C-terminal region variant 3, partial	Argiope trifasciata	209	Chaw,R.C., Collin,M., Wimmer,M., Helmrick,K.L. and Hayashi,C.Y.	G3 (Bethesda) (2017) In press
ATW75948.1	NCBI	tubuliform spidroin 1 C-terminal region variant 4, partial	Argiope trifasciata	209	Chaw,R.C., Collin,M., Wimmer,M., Helmrick,K.L. and Hayashi,C.Y.	G3 (Bethesda) (2017) In press
AWK58717.1	NCBI	pyriform spidroin 1 variant 1, partial	Latrodectus hesperus (western black widow)	377	Collin,M.A., Clarke,T.H. III, Ayoub,N.A. and Hayashi,C.Y.	Int. J. Biol. Macromol. 113, 829-840 (2018)
ADV40181.1	NCBI	egg case fibroin, partial	Latrodectus hesperus (western black widow)	203	Nguyen,A., Verduzco,A. and Vierra,C.	Unpublished
AAY28941.1	NCBI	tubuliform spidroin 1, partial	Latrodectus hasseltii (redback spider)	225	Garb,J.E. and Hayashi,C.Y.	Proc. Natl. Acad. Sci. U.S.A. 102 (32), 11379-11384 (2005)
AAY28938.1	NCBI	tubuliform spidroin 1, partial	Latrodectus mactans (black widow)	225	Garb,J.E. and Hayashi,C.Y.	Proc. Natl. Acad. Sci. U.S.A. 102 (32), 11379-11384 (2005)
AGB35874.1	NCBI	major ampullate silk protein 2, partial	Argiope bruennichi	2750	Zhang,Y., Zhao,A.C., Sima,Y.H., Lu,C., Xiang,Z.H. and Nakagaki,M.	Comp. Biochem. Physiol. B, Biochem. Mol. Biol. 164 (3), 151-158 (2013)
ADM14323.1	NCBI	tubuliform spidroin 1, partial	Agelenopsis aperta	483	Garb,J.E., Ayoub,N.A. and Hayashi,C.Y.	BMC Evol. Biol. 10, 243 (2010)
AAY28937.1	NCBI	tubuliform spidroin 1, partial	Latrodectus hesperus (western black widow)	225	Garb,J.E. and Hayashi,C.Y.	Proc. Natl. Acad. Sci. U.S.A. 102 (32), 11379-11384 (2005)
CAM32269.1	NCBI	major ampullate spidroin 1, partial	Euprosthenops australis	92	Rising,A., Johansson,J., Larson,G., Bongcam-Rudloff,E., Engstrom,W. and Hjalm,G.	Insect Mol. Biol. 16 (5), 551-561 (2007)
AAK30591.1	NCBI	major ampullate spidroin 1, partial	Argiope aurantia	447	Gatesy,J., Hayashi,C., Motriuk,D., Woods,J. and Lewis,R.	Science 291 (5513), 2603-2605 (2001)
CAM32267.1	NCBI	major ampullate spidroin 1, partial	Euprosthenops australis	119	Rising,A., Johansson,J., Larson,G., Bongcam-Rudloff,E., Engstrom,W. and Hjalm,G.	Insect Mol. Biol. 16 (5), 551-561 (2007)
CAM32268.1	NCBI	major ampullate spidroin 1, partial	Euprosthenops australis	119	Rising,A., Johansson,J., Larson,G., Bongcam-Rudloff,E., Engstrom,W. and Hjalm,G.	Insect Mol. Biol. 16 (5), 551-561 (2007)
CAM32264.1	NCBI	major ampullate spidroin 1, partial	Euprosthenops australis	124	Rising,A., Johansson,J., Larson,G., Bongcam-Rudloff,E., Engstrom,W. and Hjalm,G.	Insect Mol. Biol. 16 (5), 551-561 (2007)
CAM32265.1	NCBI	major ampullate spidroin 1, partial	Euprosthenops australis	124	Rising,A., Johansson,J., Larson,G., Bongcam-Rudloff,E., Engstrom,W. and Hjalm,G.	Insect Mol. Biol. 16 (5), 551-561 (2007)
AAY28940.1	NCBI	tubuliform spidroin 1, partial	Latrodectus geometricus (brown widow)	225	Garb,J.E. and Hayashi,C.Y.	Proc. Natl. Acad. Sci. U.S.A. 102 (32), 11379-11384 (2005)
AIU80193.1	NCBI	fibroin 1, partial	Scytodes thoracica	618	Correa-Garhwal,S.M. and Garb,J.E.	Biomacromolecules (2014) In press
AVH80546.1	NCBI	spidroin variant 5, partial	Pholcus phalangioides (longbodied cellar spider)	395	Strickland,M., Tudorica,V., Rezac,M., Thomas,N.R. and Goodacre,S.L.	Heredity (Edinb) (2018) In press
AVH80547.1	NCBI	spidroin variant 4, partial	Pholcus phalangioides (longbodied cellar spider)	437	Strickland,M., Tudorica,V., Rezac,M., Thomas,N.R. and Goodacre,S.L.	Heredity (Edinb) (2018) In press
AWK58746.1	NCBI	tubuliform spidroin 1 variant 1, partial	Steatoda grossa	254	Collin,M.A., Clarke,T.H. III, Ayoub,N.A. and Hayashi,C.Y.	Int. J. Biol. Macromol. 113, 829-840 (2018)
AFX83562.1	NCBI	aciniform spidroin 1, partial	Latrodectus hesperus (western black widow)	323	Ayoub,N.A., Garb,J.E., Kuelbs,A. and Hayashi,C.Y.	Mol. Biol. Evol. 30 (3), 589-601 (2013)
AAL32472.1	NCBI	dragline silk protein spidroin 2, partial	Trichonephila clavata	301	Ma,H.W., Zhang,L.S., Lu,Y.M., Liu,Z.S. and Zhang,Y.J.	Unpublished
AVH80553.1	NCBI	piriform spidroin variant 1, partial	Cybaeus angustiarum	352	Strickland,M., Tudorica,V., Rezac,M., Thomas,N.R. and Goodacre,S.L.	Heredity (Edinb) (2018) In press
AAY28939.1	NCBI	tubuliform spidroin 1, partial	Latrodectus tredecimguttatus (black widow)	225	Garb,J.E. and Hayashi,C.Y.	Proc. Natl. Acad. Sci. U.S.A. 102 (32), 11379-11384 (2005)
AVH80550.1	NCBI	spidroin variant 2a, partial	Pholcus phalangioides (longbodied cellar spider)	150	Strickland,M., Tudorica,V., Rezac,M., Thomas,N.R. and Goodacre,S.L.	Heredity (Edinb) (2018) In press
AVH80551.1	NCBI	spidroin variant 1, partial	Pholcus phalangioides (longbodied cellar spider)	594	Strickland,M., Tudorica,V., Rezac,M., Thomas,N.R. and Goodacre,S.L.	Heredity (Edinb) (2018) In press
ADM14316.1	NCBI	major ampullate spidroin, partial	Diguetia canities	320	Garb,J.E., Ayoub,N.A. and Hayashi,C.Y.	BMC Evol. Biol. 10, 243 (2010)
AAK30611.1	NCBI	fibroin 2, partial	Plectreurys tristis	764	Gatesy,J., Hayashi,C., Motriuk,D., Woods,J. and Lewis,R.	Science 291 (5513), 2603-2605 (2001)
AVH80549.1	NCBI	spidroin variant 2b, partial	Pholcus phalangioides (longbodied cellar spider)	232	Strickland,M., Tudorica,V., Rezac,M., Thomas,N.R. and Goodacre,S.L.	Heredity (Edinb) (2018) In press
AMK48676.1	NCBI	aggregate spidroin 1, partial	Latrodectus hesperus (western black widow)	1043	Collin,M.A., Clarke,T.H., Ayoub,N.A. and Hayashi,C.Y.	Sci Rep 6, 21589 (2016)
AVH80552.1	NCBI	piriform spidroin variant 2, partial	Cybaeus angustiarum	779	Strickland,M., Tudorica,V., Rezac,M., Thomas,N.R. and Goodacre,S.L.	Heredity (Edinb) (2018) In press
AVH80558.1	NCBI	piriform spidroin variant 2, partial	Argyroneta aquatica (water spider)	589	Strickland,M., Tudorica,V., Rezac,M., Thomas,N.R. and Goodacre,S.L.	Heredity (Edinb) (2018) In press
AMK48674.1	NCBI	aggregate spidroin 1, partial	Araneus diadematus (European garden spider)	814	Collin,M.A., Clarke,T.H., Ayoub,N.A. and Hayashi,C.Y.	Sci Rep 6, 21589 (2016)
AVH80561.1	NCBI	piriform spidroin variant 3, partial	Argyroneta aquatica (water spider)	253	Strickland,M., Tudorica,V., Rezac,M., Thomas,N.R. and Goodacre,S.L.	Heredity (Edinb) (2018) In press
AVH80562.1	NCBI	piriform spidroin variant 1, partial	Argyroneta aquatica (water spider)	138	Strickland,M., Tudorica,V., Rezac,M., Thomas,N.R. and Goodacre,S.L.	Heredity (Edinb) (2018) In press
ABY67413.1	NCBI	major ampullate spidroin 1 locus 1, partial	Latrodectus hesperus (western black widow)	232	Ayoub,N.A. and Hayashi,C.Y.	Mol. Biol. Evol. 25 (2), 277-286 (2008)
AFX83567.1	NCBI	aciniform spidroin 1, partial	Latrodectus geometricus (brown widow)	282	Ayoub,N.A., Garb,J.E., Kuelbs,A. and Hayashi,C.Y.	Mol. Biol. Evol. 30 (3), 589-601 (2013)
QDI78447.1	NCBI	aggregate spidroin 1	Argiope trifasciata	9326	Stellwagen,S.D. and Renberg,R.L.	Submitted (12-JUN-2018) Biotechnology Branch, US Army Research Laboratory, 2800 Powder Mill Road, Adelphi, MD 20783, USA
QDI78451.1	NCBI	aggregate spidroin 1	Argiope trifasciata	14089	Stellwagen,S.D. and Renberg,R.L.	G3 (Bethesda) 9 (6), 1909-1919 (2019)
B2MUD4	Uniprot	Major ampullate spidroin 1	Nephila clavipes (Golden silk orbweaver)	251
I6LKZ5	Uniprot	MaSp2-like protein	Parawixia bistriata (Tropical American colonial orb web spider)	451
A1INM2	Uniprot	Major ampullate spidroin 1	Euprosthenops australis	1207	Stark M, Grip S, Rising A, Hedhammar M, Engström W, Hjälm G, Johansson J	17402782
A0A2S2B4R0	Uniprot	Major ampullate spidroin 2 variant 1	Araneus diadematus (European garden spider) (Cross spider)	121	Collin MA, Clarke TH 3rd, Ayoub NA, Hayashi CY	29454054
A6YIY0	Uniprot	Major ampullate spidroin 2	Latrodectus hesperus (Western black widow spider)	3779	Ayoub NA, Garb JE, Tinghitella RM, Collin MA, Hayashi CY	17565367
A6YIY1	Uniprot	Major ampullate spidroin 1	Latrodectus hesperus (Western black widow spider)	3129	Ayoub NA, Garb JE, Tinghitella RM, Collin MA, Hayashi CY	17565367
A0A1V0D8S5	Uniprot	Minor ampullate spidroin variant 1	Latrodectus hesperus (Western black widow spider)	2187	Vienneau-Hathaway JM, Brassfield ER, Lane AK, Collin MA, Correa-Garhwal SM, Clarke TH, Schwager EE, Garb JE, Hayashi CY, Ayoub NA, Clarke TH, Schwager EE, Garb JE, Hayashi CY, Ayoub NA	28288560
A0A2L2Y971	Uniprot	Dragline silk spidroin 1	Parasteatoda tepidariorum (House spider) (Achaearanea tepidariorum)	90	Kono N, Nakamura H, Ito Y, Tomita M, Arakawa K	26561354
A0A2L2Y038	Uniprot	Dragline silk spidroin 1	Parasteatoda tepidariorum (House spider) (Achaearanea tepidariorum)	89	Kono N, Nakamura H, Ito Y, Tomita M, Arakawa K	26561354
A0A2L2XZI6	Uniprot	Dragline silk spidroin 1	Parasteatoda tepidariorum (House spider) (Achaearanea tepidariorum)	88	Kono N, Nakamura H, Ito Y, Tomita M, Arakawa K	26561354
I6ULT0	Uniprot	Fibroin 1	Megahexura fulva	354	Starrett J, Garb JE, Kuelbs A, Azubuike UO, Hayashi CY	22761664
A0A2L2YNP0	Uniprot	Major ampullate spidroin 1	Parasteatoda tepidariorum (House spider) (Achaearanea tepidariorum)	77	Kono N, Nakamura H, Ito Y, Tomita M, Arakawa K	26561354
A0A2L2YN13	Uniprot	Dragline silk spidroin 1	Parasteatoda tepidariorum (House spider) (Achaearanea tepidariorum)	94	Kono N, Nakamura H, Ito Y, Tomita M, Arakawa K	26561354
I6TSR8	Uniprot	Fibroin 2	Poecilotheria regalis (Indian ornamental tree spider)	752	Starrett J, Garb JE, Kuelbs A, Azubuike UO, Hayashi CY	22761664
M4T2I5	Uniprot	Fibroin 1	Aliatypus gulosus	175	Starrett J, Hayashi CY	23503815
I4CJN7	Uniprot	Minor ampullate spidroin	Argiope argentata	397	Guinea GV, Elices M, Plaza GR, Perea GB, Daza R, Riekel C, Agulló-Rueda F, Hayashi C, Zhao Y, Pérez-Rigueiro J	22668322
K7XYD5	Uniprot	Aciniform spidroin 1	Latrodectus hesperus (Western black widow spider)	321	Ayoub NA, Garb JE, Kuelbs A, Hayashi CY	23155003
I6UJM0	Uniprot	Fibroin 3	Aphonopelma seemanni (Costa Rican zebra tarantula) (Eurypelma seemanni)	425	Starrett J, Garb JE, Kuelbs A, Azubuike UO, Hayashi CY	22761664
I6TH89	Uniprot	Fibroin 2	Aphonopelma seemanni (Costa Rican zebra tarantula) (Eurypelma seemanni)	482	Starrett J, Garb JE, Kuelbs A, Azubuike UO, Hayashi CY	22761664
I6UAU5	Uniprot	Fibroin 1	Hypochilus thorelli (Thorell's lampshade-web spider)	521	Starrett J, Garb JE, Kuelbs A, Azubuike UO, Hayashi CY	22761664
A0A2L2YWX7	Uniprot	Major ampullate spidroin-1	Parasteatoda tepidariorum (House spider) (Achaearanea tepidariorum)	63	Kono N, Nakamura H, Ito Y, Tomita M, Arakawa K	26561354
A0A2L2Y172	Uniprot	Pyriform spidroin 1	Parasteatoda tepidariorum (House spider) (Achaearanea tepidariorum)	88	Kono N, Nakamura H, Ito Y, Tomita M, Arakawa K	26561354
A0A2L2Y1A8	Uniprot	Pyriform spidroin 1	Parasteatoda tepidariorum (House spider) (Achaearanea tepidariorum)	88	Kono N, Nakamura H, Ito Y, Tomita M, Arakawa K	26561354
X1WB74	Uniprot	Aciniform spidroin	Trichonephila antipodiana	109	Wang S, Huang W, Yang D	24422432
I6UAV4	Uniprot	Fibroin 1	Hexura picea	83	Starrett J, Garb JE, Kuelbs A, Azubuike UO, Hayashi CY	22761664
A0A2L2Z8M2	Uniprot	Major ampullate spidroin-1	Parasteatoda tepidariorum (House spider) (Achaearanea tepidariorum)	70	Kono N, Nakamura H, Ito Y, Tomita M, Arakawa K	26561354
A0A2L2Z3R5	Uniprot	Minor ampullate spidroin	Parasteatoda tepidariorum (House spider) (Achaearanea tepidariorum)	67	Kono N, Nakamura H, Ito Y, Tomita M, Arakawa K	26561354
I6TSR5	Uniprot	Fibroin 2	Hypochilus thorelli (Thorell's lampshade-web spider)	677	Starrett J, Garb JE, Kuelbs A, Azubuike UO, Hayashi CY	22761664
M4TE37	Uniprot	Fibroin 1	Aliatypus aquilonius	235	Starrett J, Hayashi CY	23503815
I6ULS0	Uniprot	Fibroin 1	Aphonopelma seemanni (Costa Rican zebra tarantula) (Eurypelma seemanni)	577	Starrett J, Garb JE, Kuelbs A, Azubuike UO, Hayashi CY	22761664
I6UAV0	Uniprot	Fibroin 1	Poecilotheria regalis (Indian ornamental tree spider)	1465	Starrett J, Garb JE, Kuelbs A, Azubuike UO, Hayashi CY	22761664
I6ULS5	Uniprot	Fibroin 1	Atypoides riversi	569	Starrett J, Garb JE, Kuelbs A, Azubuike UO, Hayashi CY	22761664
A0A2L2Z9W8	Uniprot	Major ampullate fibroin 1	Parasteatoda tepidariorum (House spider) (Achaearanea tepidariorum)	51	Kono N, Nakamura H, Ito Y, Tomita M, Arakawa K	26561354
E1AHU7	Uniprot	Major ampullate spidroin-like protein	Diguetia canities (Desert bush spider) (Segestria canities)	594	Garb JE, Ayoub NA, Hayashi CY	20696068
K7YP12	Uniprot	Aciniform spidroin 1	Latrodectus geometricus (Brown widow spider)	282	Ayoub NA, Garb JE, Kuelbs A, Hayashi CY	23155003

## Sheet: Table 6
Table 6: List of proteins used for phylogenetic analysis of spidroin N-terminal domains
Accession id	Spidroin code	Details	Source	Protein Length	Authors	Publication
ADM14330.1	TuSp1	tubuliform spidroin 1, partial	Agelenopsis aperta	257	Garb,J.E., Ayoub,N.A. and Hayashi,C.Y.	BMC Evol. Biol. 10, 243 (2010)
BCI65284.1	CySp	cylindrical spidroin, partial	Octonoba yesoensis	129	Kono,N., Nakamura,H., Mori,M., Tomita,M. and Arakawa,K.	Sci Rep 10 (1), 15721 (2020)
BCI65272.1	CySp	cylindrical spidroin, partial	Octonoba varians	79	Kono,N., Nakamura,H., Mori,M., Tomita,M. and Arakawa,K.	Sci Rep 10 (1), 15721 (2020)
AWK58643.1	TuSp1	tubuliform spidroin 1 variant 1, partial	Trichonephila clavipes	204	Collin,M.A., Clarke,T.H. III, Ayoub,N.A. and Hayashi,C.Y.	Int. J. Biol. Macromol. 113, 829-840 (2018)
BAE86855.1	TuSp11	egg case silk protein 1	Argiope bruennichi	2983	Zhao,A., Zhao,T., Nakagaki,K., Zhang,Y., SiMa,Y., Miao,Y., Shiomi,K., Kajiura,Z., Nagata,Y., Takadera,M. and Nakagaki,M.	Biochemistry 45 (10), 3348-3356 (2006)
AWK58641.1	TuSp1	tubuliform spidroin 1 variant 1, partial	Araneus diadematus (European garden spider)	132	Collin,M.A., Clarke,T.H. III, Ayoub,N.A. and Hayashi,C.Y.	Int. J. Biol. Macromol. 113, 829-840 (2018)
AWK58642.1	TuSp1	tubuliform spidroin 1 variant 1, partial	Latrodectus hesperus (western black widow)	301	Collin,M.A., Clarke,T.H. III, Ayoub,N.A. and Hayashi,C.Y.	Int. J. Biol. Macromol. 113, 829-840 (2018)
AWK58644.1	TuSp1	tubuliform spidroin 1 variant 1, partial	Steatoda grossa	305	Collin,M.A., Clarke,T.H. III, Ayoub,N.A. and Hayashi,C.Y.	Int. J. Biol. Macromol. 113, 829-840 (2018)
BCI65292.1	PySp	pyriform spidroin, partial	Octonoba yesoensis	242	Kono,N., Nakamura,H., Mori,M., Tomita,M. and Arakawa,K.	Sci Rep 10 (1), 15721 (2020)
GFU45509.1	PySp1A	pyriform spidroin 1A variant 1	Nephila pilipes (giant wood spider)	3469	Kono,N., Nakamura,H., Mori,M., Yoshida,Y., Ohtoshi,R., Malay,A.D., Pedrazzoli Moran,D.A., Tomita,M., Numata,K. and Arakawa,K.	Proc Natl Acad Sci U S A 118 (31) (2021)
AWK58660.1	PySp1	pyriform spidroin 1 variant 1, partial	Trichonephila clavipes	324	Collin,M.A., Clarke,T.H. III, Ayoub,N.A. and Hayashi,C.Y.	Int. J. Biol. Macromol. 113, 829-840 (2018)
AWK58658.1	PySp1	pyriform spidroin 1 variant 1, partial	Araneus diadematus (European garden spider)	302	Collin,M.A., Clarke,T.H. III, Ayoub,N.A. and Hayashi,C.Y.	Int. J. Biol. Macromol. 113, 829-840 (2018)
AQR58363.1	PySp1	pyriform spidroin 1	Argiope argentata	5759	Chaw,R.C., Saski,C.A. and Hayashi,C.Y.	Insect Biochem. Mol. Biol. 81, 80-90 (2017)
AWK58671.1	MiSp1	minor ampullate spidroin 1 variant 1, partial	Argiope argentata	252	Collin,M.A., Clarke,T.H. III, Ayoub,N.A. and Hayashi,C.Y.	Int. J. Biol. Macromol. 113, 829-840 (2018)
AWK58674.1	MiSp1	minor ampullate spidroin 1 variant 3, partial	Araneus diadematus (European garden spider)	233	Collin,M.A., Clarke,T.H. III, Ayoub,N.A. and Hayashi,C.Y.	Int. J. Biol. Macromol. 113, 829-840 (2018)
ADM14328.1	MiSp	minor ampullate spidroin, partial	Metepeira grandiosa	287	Garb,J.E., Ayoub,N.A. and Hayashi,C.Y.	BMC Evol. Biol. 10, 243 (2010)
AWK58675.1	MiSp1	minor ampullate spidroin 1 variant 4, partial	Araneus diadematus (European garden spider)	220	Collin,M.A., Clarke,T.H. III, Ayoub,N.A. and Hayashi,C.Y.	Int. J. Biol. Macromol. 113, 829-840 (2018)
AWK58672.1	MiSp1	minor ampullate spidroin 1 variant 1, partial	Araneus diadematus (European garden spider)	224	Collin,M.A., Clarke,T.H. III, Ayoub,N.A. and Hayashi,C.Y.	Int. J. Biol. Macromol. 113, 829-840 (2018)
AWK58673.1	MiSp1	minor ampullate spidroin 1 variant 2, partial	Araneus diadematus (European garden spider)	224	Collin,M.A., Clarke,T.H. III, Ayoub,N.A. and Hayashi,C.Y.	Int. J. Biol. Macromol. 113, 829-840 (2018)
GFU45326.1	spidroin4A	spidroin 4A variant 1	Nephila pilipes (giant wood spider)	1188	Kono,N., Nakamura,H., Mori,M., Yoshida,Y., Ohtoshi,R., Malay,A.D., Pedrazzoli Moran,D.A., Tomita,M., Numata,K. and Arakawa,K.	Proc Natl Acad Sci U S A 118 (31) (2021)
AWK58740.1	FlSp1	flagelliform spidroin variant 1, partial	Steatoda grossa	292	Collin,M.A., Clarke,T.H. III, Ayoub,N.A. and Hayashi,C.Y.	Int. J. Biol. Macromol. 113, 829-840 (2018)
QDI78453.1	AgSp2	aggregate spidroin 2	Latrodectus hesperus (western black widow)	636	Stellwagen,S.D. and Renberg,R.L.	G3 (Bethesda) 9 (6), 1909-1919 (2019)
QDI78452.1	AgSp2	aggregate spidroin 2	Latrodectus geometricus (brown widow)	544	Stellwagen,S.D. and Renberg,R.L.	G3 (Bethesda) 9 (6), 1909-1919 (2019)
QDI78449.1	AgSp2	aggregate spidroin 2	Argiope trifasciata	6841	Stellwagen,S.D. and Renberg,R.L.	G3 (Bethesda) 9 (6), 1909-1919 (2019)
GFU45686.1	AgSp2A	aggregate spidroin 2A variant 1, partial	Nephila pilipes (giant wood spider)	428	Kono,N., Nakamura,H., Mori,M., Yoshida,Y., Ohtoshi,R., Malay,A.D., Pedrazzoli Moran,D.A., Tomita,M., Numata,K. and Arakawa,K.	Proc Natl Acad Sci U S A 118 (31) (2021)
AWK58729.1	MaSp3	major ampullate spidroin 3 variant 1, partial	Argiope argentata	321	Collin,M.A., Clarke,T.H. III, Ayoub,N.A. and Hayashi,C.Y.	Int. J. Biol. Macromol. 113, 829-840 (2018)
AWK58739.1	FlSp1	flagelliform spidroin variant 1, partial	Parasteatoda tepidariorum (common house spider)	180	Collin,M.A., Clarke,T.H. III, Ayoub,N.A. and Hayashi,C.Y.	Int. J. Biol. Macromol. 113, 829-840 (2018)
AWK58731.1	FlSp1a	flagelliform spidroin variant 1a, partial	Argiope argentata	184	Collin,M.A., Clarke,T.H. III, Ayoub,N.A. and Hayashi,C.Y.	Int. J. Biol. Macromol. 113, 829-840 (2018)
AWK58733.1	FlSp1a	flagelliform spidroin variant 1a, partial	Araneus diadematus (European garden spider)	195	Collin,M.A., Clarke,T.H. III, Ayoub,N.A. and Hayashi,C.Y.	Int. J. Biol. Macromol. 113, 829-840 (2018)
AWK58735.1	FlSp2	flagelliform spidroin variant 2, partial	Araneus diadematus (European garden spider)	188	Collin,M.A., Clarke,T.H. III, Ayoub,N.A. and Hayashi,C.Y.	Int. J. Biol. Macromol. 113, 829-840 (2018)
AWK58738.1	FlSp2	flagelliform spidroin variant 2, partial	Trichonephila clavipes	195	Collin,M.A., Clarke,T.H. III, Ayoub,N.A. and Hayashi,C.Y.	Int. J. Biol. Macromol. 113, 829-840 (2018)
AAF36091.1	FlSp	flagelliform silk protein, partial	Trichonephila inaurata madagascariensis (Nephila madagascariensis)	1884	Hayashi,C.Y. and Lewis,R.V.	Science 287 (5457), 1477-1479 (2000)
GFU45774.1	FlSp1A	flagelliform spidroin 1A variant 1	Nephila pilipes (giant wood spider)	1474	Kono,N., Nakamura,H., Mori,M., Yoshida,Y., Ohtoshi,R., Malay,A.D., Pedrazzoli Moran,D.A., Tomita,M., Numata,K. and Arakawa,K.	Proc Natl Acad Sci U S A 118 (31) (2021)
BCI65291.1	pseudoFlSp	pseudoflagelliform spidroin, partial	Octonoba yesoensis	259	Kono,N., Nakamura,H., Mori,M., Tomita,M. and Arakawa,K.	Sci Rep 10 (1), 15721 (2020)
BCI65267.1	pseudoFlSp	pseudoflagelliform spidroin, partial	Octonoba sybotides	1243	Kono,N., Nakamura,H., Mori,M., Tomita,M. and Arakawa,K.	Sci Rep 10 (1), 15721 (2020)
GFU45139.1	spidroin1A	spidroin 1A variant 1, partial	Nephila pilipes (giant wood spider)	2572	Kono,N., Nakamura,H., Mori,M., Yoshida,Y., Ohtoshi,R., Malay,A.D., Pedrazzoli Moran,D.A., Tomita,M., Numata,K. and Arakawa,K.	Proc Natl Acad Sci U S A 118 (31) (2021)
GFU45631.1	MaSp3C	major ampullate spidroin 3C variant 1	Nephila pilipes (giant wood spider)	2679	Kono,N., Nakamura,H., Mori,M., Yoshida,Y., Ohtoshi,R., Malay,A.D., Pedrazzoli Moran,D.A., Tomita,M., Numata,K. and Arakawa,K.	Proc Natl Acad Sci U S A 118 (31) (2021)
GFU45634.1	MaSp3B	major ampullate spidroin 3B variant 1	Nephila pilipes (giant wood spider)	1168	Kono,N., Nakamura,H., Mori,M., Yoshida,Y., Ohtoshi,R., Malay,A.D., Pedrazzoli Moran,D.A., Tomita,M., Numata,K. and Arakawa,K.	Proc Natl Acad Sci U S A 118 (31) (2021)
AVH80556.1	MaSp2	major ampullate spidroin variant 2, partial	Cybaeus angustiarum	675	Strickland,M., Tudorica,V., Rezac,M., Thomas,N.R. and Goodacre,S.L.	Heredity (Edinb) (2018) In press
ADM14319.1	MaSp2	major ampullate spidroin 2, partial	Deinopis spinosa	353	Garb,J.E., Ayoub,N.A. and Hayashi,C.Y.	BMC Evol. Biol. 10, 243 (2010)
ADM14326.1	MiSp	minor ampullate spidroin, partial	Uloborus diversus	269	Garb,J.E., Ayoub,N.A. and Hayashi,C.Y.	BMC Evol. Biol. 10, 243 (2010)
BCI65265.1	MiSp	minor ampullate spidroin	Octonoba sybotides	2864	Kono,N., Nakamura,H., Mori,M., Tomita,M. and Arakawa,K.	Sci Rep 10 (1), 15721 (2020)
BCI65289.1	MiSp	minor ampullate spidroin, partial	Octonoba yesoensis	313	Kono,N., Nakamura,H., Mori,M., Tomita,M. and Arakawa,K.	Sci Rep 10 (1), 15721 (2020)
BCI65232.1	MiSp	minor ampullate spidroin, partial	Octonoba grandiconcava	332	Kono,N., Nakamura,H., Mori,M., Tomita,M. and Arakawa,K.	Sci Rep 10 (1), 15721 (2020)
BCI65277.1	MiSp	minor ampullate spidroin, partial	Octonoba varians	303	Kono,N., Nakamura,H., Mori,M., Tomita,M. and Arakawa,K.	Sci Rep 10 (1), 15721 (2020)
AWK58721.1	AgSp1	aggregate spidroin 1 variant 1, partial	Steatoda grossa	294	Collin,M.A., Clarke,T.H. III, Ayoub,N.A. and Hayashi,C.Y.	Int. J. Biol. Macromol. 113, 829-840 (2018)
AWK58720.1	AgSp1	aggregate spidroin 1 variant 1, partial	Latrodectus hesperus (western black widow)	395	Collin,M.A., Clarke,T.H. III, Ayoub,N.A. and Hayashi,C.Y.	Int. J. Biol. Macromol. 113, 829-840 (2018)
GFU45669.1	AgSp1A	aggregate spidroin 1A variant 1, partial	Nephila pilipes (giant wood spider)	323	Kono,N., Nakamura,H., Mori,M., Yoshida,Y., Ohtoshi,R., Malay,A.D., Pedrazzoli Moran,D.A., Tomita,M., Numata,K. and Arakawa,K.	Proc Natl Acad Sci U S A 118 (31) (2021)
QDI78447.1	AgSp1	aggregate spidroin 1	Argiope trifasciata	9326	Stellwagen,S.D. and Renberg,R.L.	Submitted (12-JUN-2018) Biotechnology Branch, US Army Research Laboratory, 2800 Powder Mill Road, Adelphi, MD 20783, USA
ADM14317.1	MaSp	major ampullate spidroin-like protein, partial	Diguetia canities	314	Garb,J.E., Ayoub,N.A. and Hayashi,C.Y.	BMC Evol. Biol. 10, 243 (2010)
AFX83556.1	fibroin1a	fibroin 1a, partial	Deinopis spinosa	202	Ayoub,N.A., Garb,J.E., Kuelbs,A. and Hayashi,C.Y.	Mol. Biol. Evol. 30 (3), 589-601 (2013)
ADM14313.1	fibroin1	fibroin 1, partial	Bothriocyrtum californicum	247	Garb,J.E., Ayoub,N.A. and Hayashi,C.Y.	BMC Evol. Biol. 10, 243 (2010)
BCI65260.1	CrSp	cribellar spidroin, partial	Octonoba sybotides	2426	Kono,N., Nakamura,H., Mori,M., Tomita,M. and Arakawa,K.	Sci Rep 10 (1), 15721 (2020)
BCI65246.1	AcSp	aciniform spidroin, partial	Octonoba grandiprojecta	227	Kono,N., Nakamura,H., Mori,M., Tomita,M. and Arakawa,K.	Sci Rep 10 (1), 15721 (2020)
QNH85589.1	AcSp2	aciniform spidroin 2	Araneus ventricosus	4745	Wen,R., Wang,K. and Meng,Q.	Acta Biomater (2020) In press
AWK58689.1	AcSp1	aciniform spidroin 1 variant 3, partial	Araneus diadematus (European garden spider)	369	Collin,M.A., Clarke,T.H. III, Ayoub,N.A. and Hayashi,C.Y.	Int. J. Biol. Macromol. 113, 829-840 (2018)
AWK58687.1	AcSp1	aciniform spidroin 1 variant 1, partial	Araneus diadematus (European garden spider)	349	Collin,M.A., Clarke,T.H. III, Ayoub,N.A. and Hayashi,C.Y.	Int. J. Biol. Macromol. 113, 829-840 (2018)
AWK58685.1	AcSp1	aciniform spidroin 1 variant 2, partial	Argiope argentata	237	Collin,M.A., Clarke,T.H. III, Ayoub,N.A. and Hayashi,C.Y.	Int. J. Biol. Macromol. 113, 829-840 (2018)
AHK09765.1	AcSp1	aciniform spidroin 1 N-terminal region variant 3, partial	Argiope argentata	260	Chaw,R.C., Zhao,Y., Wei,J., Ayoub,N.A., Allen,R., Atrushi,K. and Hayashi,C.Y.	BMC Evol. Biol. 14 (1), 31 (2014)
AHK09789.1	AcSp1	aciniform spidroin 1 N-terminal region variant 14, partial	Argiope trifasciata	254	Chaw,R.C., Zhao,Y., Wei,J., Ayoub,N.A., Allen,R., Atrushi,K. and Hayashi,C.Y.	BMC Evol. Biol. 14 (1), 31 (2014)
AHK09786.1	AcSp1	aciniform spidroin 1 N-terminal region variant 11, partial	Argiope trifasciata	248	Chaw,R.C., Zhao,Y., Wei,J., Ayoub,N.A., Allen,R., Atrushi,K. and Hayashi,C.Y.	BMC Evol. Biol. 14 (1), 31 (2014)
AHK09778.1	AcSp1	aciniform spidroin 1 N-terminal region variant 3, partial	Argiope trifasciata	246	Chaw,R.C., Zhao,Y., Wei,J., Ayoub,N.A., Allen,R., Atrushi,K. and Hayashi,C.Y.	BMC Evol. Biol. 14 (1), 31 (2014)
AWK58691.1	AcSp1	aciniform spidroin 1 variant 1, partial	Trichonephila clavipes	207	Collin,M.A., Clarke,T.H. III, Ayoub,N.A. and Hayashi,C.Y.	Int. J. Biol. Macromol. 113, 829-840 (2018)
GFU45465.1	AcSp1A	aciniform spidroin 1A variant 1, partial	Nephila pilipes (giant wood spider)	4725	Kono,N., Nakamura,H., Mori,M., Yoshida,Y., Ohtoshi,R., Malay,A.D., Pedrazzoli Moran,D.A., Tomita,M., Numata,K. and Arakawa,K.	Proc Natl Acad Sci U S A 118 (31) (2021)
AWK58692.1	AcSp1	aciniform spidroin 1 variant 1, partial	Parasteatoda tepidariorum (common house spider)	258	Collin,M.A., Clarke,T.H. III, Ayoub,N.A. and Hayashi,C.Y.	Int. J. Biol. Macromol. 113, 829-840 (2018)
AWK58690.1	AcSp1	aciniform spidroin 1 variant 1, partial	Latrodectus hesperus (western black widow)	231	Collin,M.A., Clarke,T.H. III, Ayoub,N.A. and Hayashi,C.Y.	Int. J. Biol. Macromol. 113, 829-840 (2018)
AWK58693.1	AcSp1	aciniform spidroin 1 variant 1, partial	Steatoda grossa	389	Collin,M.A., Clarke,T.H. III, Ayoub,N.A. and Hayashi,C.Y.	Int. J. Biol. Macromol. 113, 829-840 (2018)
GFU45740.1	MiSp1B	minor ampullate spidroin 1B variant 1	Nephila pilipes (giant wood spider)	946	Kono,N., Nakamura,H., Mori,M., Yoshida,Y., Ohtoshi,R., Malay,A.D., Pedrazzoli Moran,D.A., Tomita,M., Numata,K. and Arakawa,K.	Proc Natl Acad Sci U S A 118 (31) (2021)
AWK58680.1	MiSp1	minor ampullate spidroin 1 variant 2, partial	Trichonephila clavipes	176	Collin,M.A., Clarke,T.H. III, Ayoub,N.A. and Hayashi,C.Y.	Int. J. Biol. Macromol. 113, 829-840 (2018)
AWK58679.1	MiSp1	minor ampullate spidroin 1 variant 1, partial	Trichonephila clavipes	194	Collin,M.A., Clarke,T.H. III, Ayoub,N.A. and Hayashi,C.Y.	Int. J. Biol. Macromol. 113, 829-840 (2018)
GFU45726.1	MiSp1B	minor ampullate spidroin 1B variant 2	Nephila pilipes (giant wood spider)	3662	Kono,N., Nakamura,H., Mori,M., Yoshida,Y., Ohtoshi,R., Malay,A.D., Pedrazzoli Moran,D.A., Tomita,M., Numata,K. and Arakawa,K.	Proc Natl Acad Sci U S A 118 (31) (2021)
AWK58631.1	MaSp1	major ampullate spidroin 1 variant 1, partial	Parasteatoda tepidariorum (common house spider)	208	Collin,M.A., Clarke,T.H. III, Ayoub,N.A. and Hayashi,C.Y.	Int. J. Biol. Macromol. 113, 829-840 (2018)
AWK58633.1	MaSp1	major ampullate spidroin 1 variant 3, partial	Parasteatoda tepidariorum (common house spider)	164	Collin,M.A., Clarke,T.H. III, Ayoub,N.A. and Hayashi,C.Y.	Int. J. Biol. Macromol. 113, 829-840 (2018)
AWK58657.1	MaSp2	major ampullate spidroin 2 variant 1, partial	Parasteatoda tepidariorum (common house spider)	238	Collin,M.A., Clarke,T.H. III, Ayoub,N.A. and Hayashi,C.Y.	Int. J. Biol. Macromol. 113, 829-840 (2018)
AWK58632.1	MaSp1	major ampullate spidroin 1 variant 2, partial	Parasteatoda tepidariorum (common house spider)	237	Collin,M.A., Clarke,T.H. III, Ayoub,N.A. and Hayashi,C.Y.	Int. J. Biol. Macromol. 113, 829-840 (2018)
ABD24294.1	MaSp1	major ampullate spidroin 1, partial	Latrodectus hesperus (western black widow)	235	Kohler,K., McNary,S., Hu,X., Vasanthavada,K. and Vierra,C.A.	Unpublished
AWK58730.1	MaSp3	major ampullate spidroin 3 variant 1, partial	Latrodectus hesperus (western black widow)	617	Collin,M.A., Clarke,T.H. III, Ayoub,N.A. and Hayashi,C.Y.	Int. J. Biol. Macromol. 113, 829-840 (2018)
AWK58635.1	MaSp1	major ampullate spidroin 1 variant 2, partial	Steatoda grossa	176	Collin,M.A., Clarke,T.H. III, Ayoub,N.A. and Hayashi,C.Y.	Int. J. Biol. Macromol. 113, 829-840 (2018)
AWK58634.1	MaSp1	major ampullate spidroin 1 variant 1, partial	Steatoda grossa	176	Collin,M.A., Clarke,T.H. III, Ayoub,N.A. and Hayashi,C.Y.	Int. J. Biol. Macromol. 113, 829-840 (2018)
ABY67426.1	MaSp1	major ampullate spidroin 1 variant 1 locus 1, partial	Latrodectus geometricus (brown widow)	249	Ayoub,N.A. and Hayashi,C.Y.	Mol. Biol. Evol. 25 (2), 277-286 (2008)
ABY67428.1	MaSp1	major ampullate spidroin 1 variant 1 locus 2, partial	Latrodectus geometricus (brown widow)	286	Ayoub,N.A. and Hayashi,C.Y.	Mol. Biol. Evol. 25 (2), 277-286 (2008)
AAZ15320.1	MaSp1	major ampullate spidroin 1-like, partial	Latrodectus geometricus (brown widow)	417	Motriuk-Smith,D., Smith,A., Hayashi,C.Y. and Lewis,R.V.	Biomacromolecules 6 (6), 3152-3159 (2005)
ABR68858.1	MaSp2	major ampullate spidroin 2, partial	Latrodectus hesperus (western black widow)	253	Ayoub,N.A., Garb,J.E., Tinghitella,R.M., Collin,M.A. and Hayashi,C.Y.	PLoS ONE 2 (6), E514 (2007)
ABD24295.1	MaSp2	major ampullate spidroin 2, partial	Latrodectus hesperus (western black widow)	344	Kohler,K., McNary,S., Hu,X., Vasanthavada,K. and Vierra,C.A.	Unpublished
ADM14324.1	MaSp	major ampullate spidroin, partial	Agelenopsis aperta	273	Garb,J.E., Ayoub,N.A. and Hayashi,C.Y.	BMC Evol. Biol. 10, 243 (2010)
AVH80563.1	MaSp1	major ampullate spidroin variant 1, partial	Argyroneta aquatica (water spider)	577	Strickland,M., Tudorica,V., Rezac,M., Thomas,N.R. and Goodacre,S.L.	Heredity (Edinb) (2018) In press
AWK58682.1	MiSp1	minor ampullate spidroin 1 variant 1, partial	Steatoda grossa	169	Collin,M.A., Clarke,T.H. III, Ayoub,N.A. and Hayashi,C.Y.	Int. J. Biol. Macromol. 113, 829-840 (2018)
ADM14321.1	MiSp	minor ampullate spidroin, partial	Latrodectus hesperus (western black widow)	318	Garb,J.E., Ayoub,N.A. and Hayashi,C.Y.	BMC Evol. Biol. 10, 243 (2010)
ARA91186.1	MiSp2	minor ampullate spidroin variant 2, partial	Latrodectus geometricus (brown widow)	875	Vienneau-Hathaway,J.M., Brassfield,E.R., Lane,A.K., Collin,M.A., Correa-Garhwal,S.M., Clarke,T.H., Schwager,E.E., Garb,J.E., Hayashi,C.Y. and Ayoub,N.A.	BMC Evol. Biol. 17 (1), 78 (2017)
ARA91185.1	MiSp1	minor ampullate spidroin variant 1, partial	Latrodectus geometricus (brown widow)	1793	Vienneau-Hathaway,J.M., Brassfield,E.R., Lane,A.K., Collin,M.A., Correa-Garhwal,S.M., Clarke,T.H., Schwager,E.E., Garb,J.E., Hayashi,C.Y. and Ayoub,N.A.	BMC Evol. Biol. 17 (1), 78 (2017)
ARA91200.1	MiSp	minor ampullate spidroin, partial	Steatoda grossa	341	Vienneau-Hathaway,J.M., Brassfield,E.R., Lane,A.K., Collin,M.A., Correa-Garhwal,S.M., Clarke,T.H., Schwager,E.E., Garb,J.E., Hayashi,C.Y. and Ayoub,N.A.	BMC Evol. Biol. 17 (1), 78 (2017)
ARA91204.1	MiSp	minor ampullate spidroin, partial	Steatoda grossa	253	Vienneau-Hathaway,J.M., Brassfield,E.R., Lane,A.K., Collin,M.A., Correa-Garhwal,S.M., Clarke,T.H., Schwager,E.E., Garb,J.E., Hayashi,C.Y. and Ayoub,N.A.	BMC Evol. Biol. 17 (1), 78 (2017)
AWK58681.1	MiSp1	minor ampullate spidroin 1 variant 1, partial	Parasteatoda tepidariorum (common house spider)	223	Collin,M.A., Clarke,T.H. III, Ayoub,N.A. and Hayashi,C.Y.	Int. J. Biol. Macromol. 113, 829-840 (2018)
ARA91217.1	MiSp	minor ampullate spidroin, partial	Parasteatoda tepidariorum (common house spider)	368	Vienneau-Hathaway,J.M., Brassfield,E.R., Lane,A.K., Collin,M.A., Correa-Garhwal,S.M., Clarke,T.H., Schwager,E.E., Garb,J.E., Hayashi,C.Y. and Ayoub,N.A.	BMC Evol. Biol. 17 (1), 78 (2017)
CAJ90517.1	MaSp1	major ampullate spidroin 1 precursor, partial	Euprosthenops australis	394	Rising,A., Hjalm,G., Engstrom,W. and Johansson,J.	Biomacromolecules 7 (11), 3120-3124 (2006)
AWK58647.1	MaSp2	major ampullate spidroin 2 variant 3, partial	Argiope argentata	318	Collin,M.A., Clarke,T.H. III, Ayoub,N.A. and Hayashi,C.Y.	Int. J. Biol. Macromol. 113, 829-840 (2018)
AWK58648.1	MaSp2	major ampullate spidroin 2 variant 1, partial	Araneus diadematus (European garden spider)	251	Collin,M.A., Clarke,T.H. III, Ayoub,N.A. and Hayashi,C.Y.	Int. J. Biol. Macromol. 113, 829-840 (2018)
AWK58649.1	MaSp2	major ampullate spidroin 2 variant 2, partial	Araneus diadematus (European garden spider)	247	Collin,M.A., Clarke,T.H. III, Ayoub,N.A. and Hayashi,C.Y.	Int. J. Biol. Macromol. 113, 829-840 (2018)
ADM14315.1	MaSp	major ampullate spidroin, partial	Diguetia canities	314	Garb,J.E., Ayoub,N.A. and Hayashi,C.Y.	BMC Evol. Biol. 10, 243 (2010)
AWK58623.1	MaSp1	major ampullate spidroin 1 variant 1, partial	Argiope argentata	277	Collin,M.A., Clarke,T.H. III, Ayoub,N.A. and Hayashi,C.Y.	Int. J. Biol. Macromol. 113, 829-840 (2018)
AWK58624.1	MaSp1	major ampullate spidroin 1 variant 1, partial	Araneus diadematus (European garden spider)	171	Collin,M.A., Clarke,T.H. III, Ayoub,N.A. and Hayashi,C.Y.	Int. J. Biol. Macromol. 113, 829-840 (2018)
ADM14314.1	MaSp1	major ampullate spidroin 1, partial	Kukulcania hibernalis	478	Garb,J.E., Ayoub,N.A. and Hayashi,C.Y.	BMC Evol. Biol. 10, 243 (2010)
BCI65264.1	MaSp2	major ampullate spidroin 2	Octonoba sybotides	2551	Kono,N., Nakamura,H., Mori,M., Tomita,M. and Arakawa,K.	Sci Rep 10 (1), 15721 (2020)
BCI65230.1	MaSp1	major ampullate spidroin 1, partial	Octonoba grandiconcava	250	Kono,N., Nakamura,H., Mori,M., Tomita,M. and Arakawa,K.	Sci Rep 10 (1), 15721 (2020)
BCI65263.1	MaSp1	major ampullate spidroin 1, partial	Octonoba sybotides	341	Kono,N., Nakamura,H., Mori,M., Tomita,M. and Arakawa,K.	Sci Rep 10 (1), 15721 (2020)
BCI65274.1	MaSp1	major ampullate spidroin 1, partial	Octonoba varians	273	Kono,N., Nakamura,H., Mori,M., Tomita,M. and Arakawa,K.	Sci Rep 10 (1), 15721 (2020)
AWK58653.1	MaSp2	major ampullate spidroin 2 variant 1, partial	Trichonephila clavipes	326	Collin,M.A., Clarke,T.H. III, Ayoub,N.A. and Hayashi,C.Y.	Int. J. Biol. Macromol. 113, 829-840 (2018)
AWK58651.1	MaSp2	major ampullate spidroin 2 variant 4, partial	Araneus diadematus (European garden spider)	183	Collin,M.A., Clarke,T.H. III, Ayoub,N.A. and Hayashi,C.Y.	Int. J. Biol. Macromol. 113, 829-840 (2018)
AWK58646.1	MaSp2	major ampullate spidroin 2 variant 2, partial	Argiope argentata	279	Collin,M.A., Clarke,T.H. III, Ayoub,N.A. and Hayashi,C.Y.	Int. J. Biol. Macromol. 113, 829-840 (2018)
AWK58650.1	MaSp2	major ampullate spidroin 2 variant 3	Araneus diadematus (European garden spider)	240	Collin,M.A., Clarke,T.H. III, Ayoub,N.A. and Hayashi,C.Y.	Int. J. Biol. Macromol. 113, 829-840 (2018)
AWK58628.1	MaSp1	major ampullate spidroin 1 variant 1, partial	Trichonephila clavipes	162	Collin,M.A., Clarke,T.H. III, Ayoub,N.A. and Hayashi,C.Y.	Int. J. Biol. Macromol. 113, 829-840 (2018)
GFU45549.1	MaSp1D	major ampullate spidroin 1D variant 1	Nephila pilipes (giant wood spider)	1347	Kono,N., Nakamura,H., Mori,M., Yoshida,Y., Ohtoshi,R., Malay,A.D., Pedrazzoli Moran,D.A., Tomita,M., Numata,K. and Arakawa,K.	Proc Natl Acad Sci U S A 118 (31) (2021)
AWK58656.1	MaSp2	major ampullate spidroin 2 variant 4, partial	Trichonephila clavipes	285	Collin,M.A., Clarke,T.H. III, Ayoub,N.A. and Hayashi,C.Y.	Int. J. Biol. Macromol. 113, 829-840 (2018)
GFU45578.1	MaSp2B	major ampullate spidroin 2B variant 1	Nephila pilipes (giant wood spider)	596	Kono,N., Nakamura,H., Mori,M., Yoshida,Y., Ohtoshi,R., Malay,A.D., Pedrazzoli Moran,D.A., Tomita,M., Numata,K. and Arakawa,K.	Proc Natl Acad Sci U S A 118 (31) (2021)
GFU45548.1	MaSp1A	major ampullate spidroin 1A variant 1	Nephila pilipes (giant wood spider)	2684	Kono,N., Nakamura,H., Mori,M., Yoshida,Y., Ohtoshi,R., Malay,A.D., Pedrazzoli Moran,D.A., Tomita,M., Numata,K. and Arakawa,K.	Proc Natl Acad Sci U S A 118 (31) (2021)
ACF19411.1	MaSp1A	major ampullate spidroin 1A precursor, partial	Trichonephila clavipes	261	Gaines,W.A. IV and Marcotte,W.R. Jr.	Insect Mol. Biol. 17 (5), 465-474 (2008)
ACF19412.1	MaSp1B	major ampullate spidroin 1B precursor, partial	Trichonephila clavipes	261	Gaines,W.A. IV and Marcotte,W.R. Jr.	Insect Mol. Biol. 17 (5), 465-474 (2008)
ACF19413.1	MaSp2	major ampullate spidroin 2 precursor, partial	Trichonephila clavipes	276	Gaines,W.A. IV and Marcotte,W.R. Jr.	Insect Mol. Biol. 17 (5), 465-474 (2008)
GFU45572.1	MaSp2A	major ampullate spidroin 2A variant 3	Nephila pilipes (giant wood spider)	3680	Kono,N., Nakamura,H., Mori,M., Yoshida,Y., Ohtoshi,R., Malay,A.D., Pedrazzoli Moran,D.A., Tomita,M., Numata,K. and Arakawa,K.	Proc Natl Acad Sci U S A 118 (31) (2021)
GFU45798.1	MaSp2A	major ampullate spidroin 2A variant 2	Nephila pilipes (giant wood spider)	3624	Kono,N., Nakamura,H., Mori,M., Yoshida,Y., Ohtoshi,R., Malay,A.D., Pedrazzoli Moran,D.A., Tomita,M., Numata,K. and Arakawa,K.	Proc Natl Acad Sci U S A 118 (31) (2021)
GFU45558.1	MaSp2A	major ampullate spidroin 2A variant 1	Nephila pilipes (giant wood spider)	3057	Kono,N., Nakamura,H., Mori,M., Yoshida,Y., Ohtoshi,R., Malay,A.D., Pedrazzoli Moran,D.A., Tomita,M., Numata,K. and Arakawa,K.	Proc Natl Acad Sci U S A 118 (31) (2021)
AAZ15322.1	MaSp2	major ampullate spidroin 2-like, partial	Trichonephila inaurata madagascariensis (Nephila madagascariensis)	2069	Motriuk-Smith,D., Smith,A., Hayashi,C.Y. and Lewis,R.V.	Biomacromolecules 6 (6), 3152-3159 (2005)
AWK58654.1	MaSp2	major ampullate spidroin 2 variant 2, partial	Trichonephila clavipes	367	Collin,M.A., Clarke,T.H. III, Ayoub,N.A. and Hayashi,C.Y.	Int. J. Biol. Macromol. 113, 829-840 (2018)
AWK58760.1	MaSp1	ampullate spidroin 1 variant 1, partial	Trichonephila clavipes	238	Collin,M.A., Clarke,T.H. III, Ayoub,N.A. and Hayashi,C.Y.	Int. J. Biol. Macromol. 113, 829-840 (2018)

## Sheet: Table 7
Table 7: List of proteins used for phylogenetic analysis of spidroin C-terminal domains
Accession id	Spidroin code	Details	Source	Protein Length	Authors	Publication		Species	Number of CT sequences
AWK58697.1	AcSp1	aciniform spidroin 1 variant 4, partial	Argiope argentata	251	Collin,M.A., Clarke,T.H. III, Ayoub,N.A. and Hayashi,C.Y.	Int. J. Biol. Macromol. 113, 829-840 (2018)		Araneus diadematus	15
AWK58700.1	AcSp1	aciniform spidroin 1 variant 3, partial	Araneus diadematus (European garden spider)	176	Collin,M.A., Clarke,T.H. III, Ayoub,N.A. and Hayashi,C.Y.	Int. J. Biol. Macromol. 113, 829-840 (2018)		Argiope argentata	15
QJI08051.1	AcSp1	aciniform spidroin 1 variant 2	Araneus ventricosus	3746	Wen,R., Wang,K. and Meng,Q.	Int. J. Biol. Macromol. (2020) In press		Latrodectus hesperus	12
AHK09813.1	AcSp1	aciniform spidroin 1	Argiope argentata	4479	Chaw,R.C., Zhao,Y., Wei,J., Ayoub,N.A., Allen,R., Atrushi,K. and Hayashi,C.Y.	BMC Evol. Biol. 14 (1), 31 (2014)		Araneus ventricosus	8
AWK58696.1	AcSp1	aciniform spidroin 1 variant 3, partial	Argiope argentata	135	Collin,M.A., Clarke,T.H. III, Ayoub,N.A. and Hayashi,C.Y.	Int. J. Biol. Macromol. 113, 829-840 (2018)		Deinopis spinosa	7
AWK58695.1	AcSp1	aciniform spidroin 1 variant 2, partial	Argiope argentata	138	Collin,M.A., Clarke,T.H. III, Ayoub,N.A. and Hayashi,C.Y.	Int. J. Biol. Macromol. 113, 829-840 (2018)		Parasteatoda tepidariorum	6
ADG57593.1	AcSp	aciniform-like protein, partial	Parawixia bistriata	652	Rech,E.L., Bittencourt,D.M.C. and da Silva,F.R.	Unpublished		Latrodectus geometricus	5
QJI08052.1	AcSp1	aciniform spidroin 1 variant 3	Araneus ventricosus	3271	Wen,R., Wang,K. and Meng,Q.	Int. J. Biol. Macromol. (2020) In press		Steatoda grossa	5
AWK58698.1	AcSp1	aciniform spidroin 1 variant 1, partial	Araneus diadematus (European garden spider)	169	Collin,M.A., Clarke,T.H. III, Ayoub,N.A. and Hayashi,C.Y.	Int. J. Biol. Macromol. 113, 829-840 (2018)		Argyroneta aquatica	5
QJI08053.1	AcSp1	aciniform spidroin 1 variant 4	Araneus ventricosus	2755	Wen,R., Wang,K. and Meng,Q.	Int. J. Biol. Macromol. (2020) In press		Argiope amoena	4
AWK58699.1	AcSp1	aciniform spidroin 1 variant 2, partial	Araneus diadematus (European garden spider)	177	Collin,M.A., Clarke,T.H. III, Ayoub,N.A. and Hayashi,C.Y.	Int. J. Biol. Macromol. 113, 829-840 (2018)		Parawixia bistriata	4
ADM35668.1	AcSp1	aciniform spidroin 1, partial	Araneus ventricosus	1986	Zhang,Y.L., Chen,G.F., Wang,J.L. and Meng,Q.	Submitted (01-AUG-2010) Donghua University, Institute of Biological Sciences and Biotechnology, No.2999, North Renmin Road, Songjiang District, Shanghai, Shanghai 201620, China		Trichonephila clavipes	4
ABD61589.1	MiSp	MiSp, partial	Deinopis spinosa	503	Garb,J.E., Dimauro,T., Vo,V. and Hayashi,C.Y.	Science 312 (5781), 1762 (2006)		Cybaeus angustiarum	4
QCY53447.1	MaSp2	major ampullate spidroin 2, partial	Parasteatoda tepidariorum (common house spider)	847	Miller,J., Vienneau-Hathaway,J. and Ayoub,N.A.	Unpublished		Pholcus phalangioides	4
AWK58639.1	MaSp3	major ampullate spidroin 3 variant 1, partial	Parasteatoda tepidariorum (common house spider)	117	Collin,M.A., Clarke,T.H. III, Ayoub,N.A. and Hayashi,C.Y.	Int. J. Biol. Macromol. 113, 829-840 (2018)		Nephilengys cruentata	3
QCY53446.1	MaSp1	major ampullate spidroin 1, partial	Parasteatoda tepidariorum (common house spider)	584	Miller,J., Vienneau-Hathaway,J. and Ayoub,N.A.	Unpublished		Uloborus diversus	3
AWK58753.1	MaSp2	major ampullate spidroin 2 variant 2, partial	Araneus diadematus (European garden spider)	196	Collin,M.A., Clarke,T.H. III, Ayoub,N.A. and Hayashi,C.Y.	Int. J. Biol. Macromol. 113, 829-840 (2018)		Octonoba yesoensis	3
AWK58712.1	MaSp1	major ampullate spidroin 1 variant 1, partial	Parasteatoda tepidariorum (common house spider)	121	Collin,M.A., Clarke,T.H. III, Ayoub,N.A. and Hayashi,C.Y.	Int. J. Biol. Macromol. 113, 829-840 (2018)		Octonoba grandiprojecta	3
AWK58751.1	MaSp2	major ampullate spidroin 2 variant 5, partial	Argiope argentata	196	Collin,M.A., Clarke,T.H. III, Ayoub,N.A. and Hayashi,C.Y.	Int. J. Biol. Macromol. 113, 829-840 (2018)		Octonoba varians	3
AWK58755.1	MaSp2	major ampullate spidroin 2 variant 4, partial	Araneus diadematus (European garden spider)	230	Collin,M.A., Clarke,T.H. III, Ayoub,N.A. and Hayashi,C.Y.	Int. J. Biol. Macromol. 113, 829-840 (2018)		Euprosthenops australis	3
AWK58750.1	MaSp2	major ampullate spidroin 2 variant 4, partial	Argiope argentata	197	Collin,M.A., Clarke,T.H. III, Ayoub,N.A. and Hayashi,C.Y.	Int. J. Biol. Macromol. 113, 829-840 (2018)		Plectreurys tristis	3
AWK58754.1	MaSp2	major ampullate spidroin 2 variant 3, partial	Araneus diadematus (European garden spider)	138	Collin,M.A., Clarke,T.H. III, Ayoub,N.A. and Hayashi,C.Y.	Int. J. Biol. Macromol. 113, 829-840 (2018)		Aphonopelma seemanni	3
ABD61593.1	MaSp2a	MaSp2a, partial	Deinopis spinosa	906	Garb,J.E., Dimauro,T., Vo,V. and Hayashi,C.Y.	Science 312 (5781), 1762 (2006)		Avicularia juruensis	3
ABD61594.1	MaSp2b	MaSp2b, partial	Deinopis spinosa	1016	Garb,J.E., Dimauro,T., Vo,V. and Hayashi,C.Y.	Science 312 (5781), 1762 (2006)		Argiope aurantia	2
ABD66603.1	MaSp2	major ampullate spidroin 2, partial	Latrodectus hesperus (western black widow)	1198	Lawrence,B.A., Vierra,C.A. and Moore,A.M.	Biomacromolecules 5 (3), 689-695 (2004)		Argiope bruennichi	2
AWK58714.1	MaSp1	major ampullate spidroin 1 variant 1, partial	Steatoda grossa	140	Collin,M.A., Clarke,T.H. III, Ayoub,N.A. and Hayashi,C.Y.	Int. J. Biol. Macromol. 113, 829-840 (2018)		Cyrtophora moluccensis	2
AWK58638.1	MaSp3	major ampullate spidroin 3 variant 1, partial	Latrodectus hesperus (western black widow)	333	Collin,M.A., Clarke,T.H. III, Ayoub,N.A. and Hayashi,C.Y.	Int. J. Biol. Macromol. 113, 829-840 (2018)		Trichonephila antipodiana	2
AAZ15321.1	MaSp1	major ampullate spidroin 1-like, partial	Latrodectus geometricus (brown widow)	637	Motriuk-Smith,D., Smith,A., Hayashi,C.Y. and Lewis,R.V.	Biomacromolecules 6 (6), 3152-3159 (2005)		Latrodectus tredecimguttatus	2
AAY28935.1	MaSp1	major ampullate spidroin 1, partial	Latrodectus hesperus (western black widow)	515	Garb,J.E. and Hayashi,C.Y.	Proc. Natl. Acad. Sci. U.S.A. 102 (32), 11379-11384 (2005)		Dolomedes tenebrosus	2
ABD66602.1	MaSp1	major ampullate spidroin 1, partial	Latrodectus hesperus (western black widow)	1065	Lawrence,B.A., Vierra,C.A. and Moore,A.M.	Biomacromolecules 5 (3), 689-695 (2004)		Agelenopsis aperta	2
QOU09643.1	MaSp1	major ampullate spidroin 1, partial	Latrodectus geometricus (brown widow)	424	Amaike Campen,S., Shinkawa,S., An-Adirekkun,J., Vasquez,E., Mitsuzawa,S. and Suzuki,Y.	Submitted (09-JAN-2020) Synthetic Biology, J Craig Venter Institute, 4120 Capricorn Lane, La Jolla, CA 92037, USA		Hypochilus thorelli	2
ABR68856.1	MaSp1	major ampullate spidroin 1	Latrodectus hesperus (western black widow)	3129	Ayoub,N.A., Garb,J.E., Tinghitella,R.M., Collin,M.A. and Hayashi,C.Y.	PLoS ONE 2 (6), E514 (2007)		Poecilotheria regalis	2
AWK58711.1	MaSp1	major ampullate spidroin 1 variant 3, partial	Trichonephila clavipes	167	Collin,M.A., Clarke,T.H. III, Ayoub,N.A. and Hayashi,C.Y.	Int. J. Biol. Macromol. 113, 829-840 (2018)		Aliatypus gulosus	2
AWK58752.1	MaSp2	major ampullate spidroin 2 variant 1, partial	Araneus diadematus (European garden spider)	121	Collin,M.A., Clarke,T.H. III, Ayoub,N.A. and Hayashi,C.Y.	Int. J. Biol. Macromol. 113, 829-840 (2018)		Diguetia canities	1
AGQ04592.1	MaSp1	major ampullate spidroin 1 short	Cyrtophora moluccensis	439	Han,L., Zhang,L., Zhao,T., Wang,Y. and Nakagaki,M.	Int. J. Biol. Macromol. 56, 156-161 (2013)		Scytodes thoracica	1
ADG57596.1	MaSp1	MaSp1-like protein, partial	Parawixia bistriata	545	Rech,E.L., Bittencourt,D.M.C. and da Silva,F.R.	Unpublished		Argiope trifasciata	1
AWK58706.1	MaSp1	major ampullate spidroin 1 variant 1, partial	Araneus diadematus (European garden spider)	127	Collin,M.A., Clarke,T.H. III, Ayoub,N.A. and Hayashi,C.Y.	Int. J. Biol. Macromol. 113, 829-840 (2018)		Gea heptagon	1
AAK30591.1	MaSp1	major ampullate spidroin 1, partial	Argiope aurantia	447	Gatesy,J., Hayashi,C., Motriuk,D., Woods,J. and Lewis,R.	Science 291 (5513), 2603-2605 (2001)		Metepeira grandiosa	1
AEV46833.2	MaSp1	major ampullate spidroin 1 silk protein, partial	Araneus ventricosus	339	Lee,K.S., Kim,B.Y., Kim,D.H. and Jin,B.R.	J. Asia Pac. Entomol. 15 (4), 641-646 (2012)		Araneus bicentenarius	1
AWK58705.1	MaSp1	major ampullate spidroin 1 variant 1, partial	Argiope argentata	133	Collin,M.A., Clarke,T.H. III, Ayoub,N.A. and Hayashi,C.Y.	Int. J. Biol. Macromol. 113, 829-840 (2018)		Latrodectus hasseltii	1
AAP88232.1	MaSp1	major ampullate spidroin-1, partial	Argiope amoena	140	Pan,H.C., Zhou,K.Y. and Song,D.X.	Submitted (27-MAR-2003) College of Life Sciences, Institute of Genetic Resources, Nanjing Normal University, 122, Ninghai Road, Nanjing, Jiangsu 210097, P. R. China		Octonoba grandiconcava	1
ABC72644.1	MaSp1	major ampullate fibroin 1, partial	Trichonephila antipodiana	191	Huang,W., Lin,Z., Sin,Y.M., Li,D., Gong,Z. and Yang,D.	Biochimie 88 (7), 849-858 (2006)		Octonoba okinawensis	1
AAC38957.1	spidroin1	spidroin 1, partial	Trichonephila clavipes	544	Xu,M. and Lewis,R.V.	Proc. Natl. Acad. Sci. U.S.A. 87 (18), 7120-7124 (1990)		Octonoba sybotides	1
ABR37275.1	MaSp	major ampullate spidroin-like protein, partial	Nephilengys cruentata	505	Bittencourt,D., Souto,B.M., Verza,N.C., Vinecky,F., Dittmar,K., Silva,P.I. Jr., Andrade,A.C., da Silva,F.R., Lewis,R.V. and Rech,E.L.	Comp. Biochem. Physiol. B, Biochem. Mol. Biol. 147 (4), 597-606 (2007)		Peucetia viridans	1
ADG57597.1	MaSp2	MaSp2-like protein, partial	Parawixia bistriata	451	Rech,E.L., Bittencourt,D.M.C. and da Silva,F.R.	Unpublished		Aliatypus aquilonius	1
ACF71410.1	spidroin2	spidroin 2, partial	Avicularia juruensis	475	Bittencourt,D., Dittmar,K., Lewis,R.V. and Rech,E.L.	Comp. Biochem. Physiol. B, Biochem. Mol. Biol. 155 (4), 419-426 (2010)		Aliatypus erebus	1
AAC04503.1	spidroin2	spidroin 2, partial	Araneus bicentenarius	236	Hinman,M.B. and Lewis,R.V.	J. Biol. Chem. 267 (27), 19320-19324 (1992)		Aliatypus torridus	1
BAP74122.1	MaSp	dragline silk fibroin, partial	Araneus ventricosus	803	Kuwana,Y., Kojima,K., Sezutsu,H., Nakajima,K. and Tamada,Y.	Unpublished		Aliatypus thompsoni	1
AWK58748.1	MaSp2	major ampullate spidroin 2 variant 2, partial	Argiope argentata	117	Collin,M.A., Clarke,T.H. III, Ayoub,N.A. and Hayashi,C.Y.	Int. J. Biol. Macromol. 113, 829-840 (2018)		Aliatypus isolatus	1
AWK58749.1	MaSp2	major ampullate spidroin 2 variant 3, partial	Argiope argentata	117	Collin,M.A., Clarke,T.H. III, Ayoub,N.A. and Hayashi,C.Y.	Int. J. Biol. Macromol. 113, 829-840 (2018)		Aliatypus californicus	1
AAR13811.1	MaSp2	major ampullate spidroin-2, partial	Argiope amoena	262	Pan,H.C., Zhou,K.Y. and Song,D.X.	Unpublished		Aliatypus coylei	1
AAR13813.1	MaSp2	major ampullate spidroin-2, partial	Argiope amoena	249	Pan,H.C., Zhou,K.Y. and Song,D.X.	Unpublished		Atypoides riversi	1
AWK58747.1	MaSp2	major ampullate spidroin 2 variant 1, partial	Argiope argentata	117	Collin,M.A., Clarke,T.H. III, Ayoub,N.A. and Hayashi,C.Y.	Int. J. Biol. Macromol. 113, 829-840 (2018)		Euagrus chisoseus	1
AFN54363.1	MaSp2	major ampullate silk protein 2	Argiope bruennichi	3360	Zhang,Y., Zhao,A.C., Sima,Y.H., Lu,C., Xiang,Z.H. and Nakagaki,M.	Comp. Biochem. Physiol. B, Biochem. Mol. Biol. 164 (3), 151-158 (2013)		Bothriocyrtum californicum	1
AAR13812.1	MaSp2	major ampullate spidroin-2, partial	Argiope amoena	253	Pan,H.C., Zhou,K.Y. and Song,D.X.	Unpublished		Aptostichus sp. AS220	1
AGB35874.1	MaSp2	major ampullate silk protein 2, partial	Argiope bruennichi	2750	Zhang,Y., Zhao,A.C., Sima,Y.H., Lu,C., Xiang,Z.H. and Nakagaki,M.	Comp. Biochem. Physiol. B, Biochem. Mol. Biol. 164 (3), 151-158 (2013)		Aptostichus sp. AS217	1
ABD61597.1	MiSp	MiSp, partial	Uloborus diversus	861	Garb,J.E., Dimauro,T., Vo,V. and Hayashi,C.Y.	Science 312 (5781), 1762 (2006)		Megahexura fulva	1
BCI65276.1	MiSp	minor ampullate spidroin, partial	Octonoba varians	985	Kono,N., Nakamura,H., Mori,M., Tomita,M. and Arakawa,K.	Sci Rep 10 (1), 15721 (2020)
AWK58668.1	MiSp1	minor ampullate spidroin 1 variant 2, partial	Trichonephila clavipes	209	Collin,M.A., Clarke,T.H. III, Ayoub,N.A. and Hayashi,C.Y.	Int. J. Biol. Macromol. 113, 829-840 (2018)
ABR37276.1	MiSp	minor ampullate spidroin-like protein, partial	Nephilengys cruentata	1119	Bittencourt,D., Souto,B.M., Verza,N.C., Vinecky,F., Dittmar,K., Silva,P.I. Jr., Andrade,A.C., da Silva,F.R., Lewis,R.V. and Rech,E.L.	Comp. Biochem. Physiol. B, Biochem. Mol. Biol. 147 (4), 597-606 (2007)
AWK58667.1	MiSp1	minor ampullate spidroin 1 variant 1, partial	Trichonephila clavipes	141	Collin,M.A., Clarke,T.H. III, Ayoub,N.A. and Hayashi,C.Y.	Int. J. Biol. Macromol. 113, 829-840 (2018)
ABC72645.1	MiSp1	minor ampullate fibroin 1, partial	Trichonephila antipodiana	356	Huang,W., Lin,Z., Sin,Y.M., Li,D., Gong,Z. and Yang,D.	Biochimie 88 (7), 849-858 (2006)
ARA91184.1	MiSp	minor ampullate spidroin, partial	Parasteatoda tepidariorum (common house spider)	609	Vienneau-Hathaway,J.M., Brassfield,E.R., Lane,A.K., Collin,M.A., Correa-Garhwal,S.M., Clarke,T.H., Schwager,E.E., Garb,J.E., Hayashi,C.Y. and Ayoub,N.A.	BMC Evol. Biol. 17 (1), 78 (2017)
ARA91183.1	MiSp	minor ampullate spidroin, partial	Steatoda grossa	1034	Vienneau-Hathaway,J.M., Brassfield,E.R., Lane,A.K., Collin,M.A., Correa-Garhwal,S.M., Clarke,T.H., Schwager,E.E., Garb,J.E., Hayashi,C.Y. and Ayoub,N.A.	BMC Evol. Biol. 17 (1), 78 (2017)
ARA91186.1	MiSp2	minor ampullate spidroin variant 2, partial	Latrodectus geometricus (brown widow)	875	Vienneau-Hathaway,J.M., Brassfield,E.R., Lane,A.K., Collin,M.A., Correa-Garhwal,S.M., Clarke,T.H., Schwager,E.E., Garb,J.E., Hayashi,C.Y. and Ayoub,N.A.	BMC Evol. Biol. 17 (1), 78 (2017)
ARA91195.1	MiSp	minor ampullate spidroin, partial	Latrodectus tredecimguttatus (black widow)	178	Vienneau-Hathaway,J.M., Brassfield,E.R., Lane,A.K., Collin,M.A., Correa-Garhwal,S.M., Clarke,T.H., Schwager,E.E., Garb,J.E., Hayashi,C.Y. and Ayoub,N.A.	BMC Evol. Biol. 17 (1), 78 (2017)
AWK58666.1	MiSp1	minor ampullate spidroin 1 variant 1, partial	Latrodectus hesperus (western black widow)	284	Collin,M.A., Clarke,T.H. III, Ayoub,N.A. and Hayashi,C.Y.	Int. J. Biol. Macromol. 113, 829-840 (2018)
ARA91152.1	MiSp1	minor ampullate spidroin variant 1	Latrodectus hesperus (western black widow)	2187	Vienneau-Hathaway,J.M., Brassfield,E.R., Lane,A.K., Collin,M.A., Correa-Garhwal,S.M., Clarke,T.H., Schwager,E.E., Garb,J.E., Hayashi,C.Y. and Ayoub,N.A.	BMC Evol. Biol. 17 (1), 78 (2017)
AVH80559.1	MaSp2	major ampullate spidroin variant 2, partial	Argyroneta aquatica (water spider)	169	Strickland,M., Tudorica,V., Rezac,M., Thomas,N.R. and Goodacre,S.L.	Heredity (Edinb) (2018) In press
AVH80557.1	MaSp1	major ampullate spidroin variant 1, partial	Cybaeus angustiarum	1192	Strickland,M., Tudorica,V., Rezac,M., Thomas,N.R. and Goodacre,S.L.	Heredity (Edinb) (2018) In press
AVH80554.1	MaSp4	major ampullate spidroin variant 4, partial	Cybaeus angustiarum	282	Strickland,M., Tudorica,V., Rezac,M., Thomas,N.R. and Goodacre,S.L.	Heredity (Edinb) (2018) In press
AVH80555.1	MaSp3	major ampullate spidroin variant 3, partial	Cybaeus angustiarum	164	Strickland,M., Tudorica,V., Rezac,M., Thomas,N.R. and Goodacre,S.L.	Heredity (Edinb) (2018) In press
AVH80556.1	MaSp2	major ampullate spidroin variant 2, partial	Cybaeus angustiarum	675	Strickland,M., Tudorica,V., Rezac,M., Thomas,N.R. and Goodacre,S.L.	Heredity (Edinb) (2018) In press
BCI65285.1	MaSp1	major ampullate spidroin 1, partial	Octonoba yesoensis	273	Kono,N., Nakamura,H., Mori,M., Tomita,M. and Arakawa,K.	Sci Rep 10 (1), 15721 (2020)
ABD61596.1	MaSp1	MaSp1, partial	Uloborus diversus	306	Garb,J.E., Dimauro,T., Vo,V. and Hayashi,C.Y.	Science 312 (5781), 1762 (2006)
ABD61599.1	MaSp2	MaSp2, partial	Uloborus diversus	130	Garb,J.E., Dimauro,T., Vo,V. and Hayashi,C.Y.	Science 312 (5781), 1762 (2006)
BCI65231.1	MaSp2	major ampullate spidroin 2, partial	Octonoba grandiconcava	512	Kono,N., Nakamura,H., Mori,M., Tomita,M. and Arakawa,K.	Sci Rep 10 (1), 15721 (2020)
BCI65252.1	MaSp2	major ampullate spidroin 2, partial	Octonoba grandiprojecta	287	Kono,N., Nakamura,H., Mori,M., Tomita,M. and Arakawa,K.	Sci Rep 10 (1), 15721 (2020)
BCI65275.1	MaSp2	major ampullate spidroin 2, partial	Octonoba varians	377	Kono,N., Nakamura,H., Mori,M., Tomita,M. and Arakawa,K.	Sci Rep 10 (1), 15721 (2020)
BCI65240.1	MaSp2	major ampullate spidroin 2, partial	Octonoba okinawensis	274	Kono,N., Nakamura,H., Mori,M., Tomita,M. and Arakawa,K.	Sci Rep 10 (1), 15721 (2020)
AAT08436.1	MaSp	major ampullate spidroin, partial	Agelenopsis aperta	897	Tian,M., Liu,C. and Lewis,R.	Biomacromolecules 5 (3), 657-660 (2004)
AVH80563.1	MaSp1	major ampullate spidroin variant 1, partial	Argyroneta aquatica (water spider)	577	Strickland,M., Tudorica,V., Rezac,M., Thomas,N.R. and Goodacre,S.L.	Heredity (Edinb) (2018) In press
ADE74592.1	MaSp1	major ampullate spidroin 1, partial	Peucetia viridans	490	Perez-Rigueiro,J., Plaza,G.R., Torres,F.G., Hijar,A., Hayashi,C., Perea,G.B., Elices,M. and Guinea,G.V.	Int. J. Biol. Macromol. 46 (5), 555-557 (2010)
AAK30599.1	fibroin2	fibroin 2, partial	Dolomedes tenebrosus	691	Gatesy,J., Hayashi,C., Motriuk,D., Woods,J. and Lewis,R.	Science 291 (5513), 2603-2605 (2001)
AAK30598.1	fibroin1	fibroin 1, partial	Dolomedes tenebrosus	854	Gatesy,J., Hayashi,C., Motriuk,D., Woods,J. and Lewis,R.	Science 291 (5513), 2603-2605 (2001)
CAM32250.1	MaSplike	major ampullate spidroin-like, partial	Euprosthenops australis	549	Rising,A., Johansson,J., Larson,G., Bongcam-Rudloff,E., Engstrom,W. and Hjalm,G.	Insect Mol. Biol. 16 (5), 551-561 (2007)
CAM32251.1	MaSp1	major ampullate spidroin 1, partial	Euprosthenops australis	309	Rising,A., Johansson,J., Larson,G., Bongcam-Rudloff,E., Engstrom,W. and Hjalm,G.	Insect Mol. Biol. 16 (5), 551-561 (2007)
CAM32249.1	MaSp2	major ampullate spidroin 2, partial	Euprosthenops australis	595	Rising,A., Johansson,J., Larson,G., Bongcam-Rudloff,E., Engstrom,W. and Hjalm,G.	Insect Mol. Biol. 16 (5), 551-561 (2007)
AWK58637.1	MaSp3	major ampullate spidroin 3 variant 1, partial	Araneus diadematus (European garden spider)	172	Collin,M.A., Clarke,T.H. III, Ayoub,N.A. and Hayashi,C.Y.	Int. J. Biol. Macromol. 113, 829-840 (2018)
AFM97627.1	fibroin1	fibroin 1, partial	Megahexura fulva	354	Starrett,J., Garb,J.E., Kuelbs,A., Azubuike,U.O. and Hayashi,C.Y.	PLoS ONE 7 (6), E38084 (2012)
ADG57595.1	MiSp	MiSp-like protein, partial	Parawixia bistriata	528	Murad,A.M. and Rech,E.L.	J Mol Model 17 (5), 1183-1189 (2011)
ADM14320.1	MiSp	minor ampullate spidroin, partial	Metepeira grandiosa	358	Garb,J.E., Ayoub,N.A. and Hayashi,C.Y.	BMC Evol. Biol. 10, 243 (2010)
AAN85281.1	MaSp2	major ampullate gland dragline silk protein-2, partial	Araneus ventricosus	429	Ren,H.-L., Liu,Z.-S. and Pan,F.-G.	Unpublished
AWK58664.1	MiSp1	minor ampullate spidroin 1 variant 2, partial	Araneus diadematus (European garden spider)	131	Collin,M.A., Clarke,T.H. III, Ayoub,N.A. and Hayashi,C.Y.	Int. J. Biol. Macromol. 113, 829-840 (2018)
AFV31615.1	MiSp	minor ampullate spidroin	Araneus ventricosus	1766	Chen,G., Liu,X., Zhang,Y., Lin,S., Yang,Z., Johansson,J., Rising,A. and Meng,Q.	PLoS ONE 7 (12), E52293 (2012)
AWK58665.1	MiSp1	minor ampullate spidroin 1 variant 3, partial	Araneus diadematus (European garden spider)	322	Collin,M.A., Clarke,T.H. III, Ayoub,N.A. and Hayashi,C.Y.	Int. J. Biol. Macromol. 113, 829-840 (2018)
AWK58663.1	MiSp1	minor ampullate spidroin 1 variant 1, partial	Araneus diadematus (European garden spider)	199	Collin,M.A., Clarke,T.H. III, Ayoub,N.A. and Hayashi,C.Y.	Int. J. Biol. Macromol. 113, 829-840 (2018)
AFM29836.1	MiSp	minor ampullate spidroin, partial	Argiope argentata	397	Guinea,G.V., Elices,M., Plaza,G.R., Perea,G.B., Daza,R., Riekel,C., Agullo-Rueda,F., Hayashi,C.Y., Zhao,Y. and Perez-Rigueiro,J.	Biomacromolecules (2012) In press
AWK58636.1	MaSp3	major ampullate spidroin 3 variant 1, partial	Argiope argentata	116	Collin,M.A., Clarke,T.H. III, Ayoub,N.A. and Hayashi,C.Y.	Int. J. Biol. Macromol. 113, 829-840 (2018)
AVH80565.1	AcSp1	aciniform spidroin variant 1, partial	Argyroneta aquatica (water spider)	326	Strickland,M., Tudorica,V., Rezac,M., Thomas,N.R. and Goodacre,S.L.	Heredity (Edinb) (2018) In press
AVH80564.1	AcSp2	aciniform spidroin variant 2, partial	Argyroneta aquatica (water spider)	135	Strickland,M., Tudorica,V., Rezac,M., Thomas,N.R. and Goodacre,S.L.	Heredity (Edinb) (2018) In press
AWK58703.1	AcSp1	aciniform spidroin 1 variant 1, partial	Parasteatoda tepidariorum (common house spider)	136	Collin,M.A., Clarke,T.H. III, Ayoub,N.A. and Hayashi,C.Y.	Int. J. Biol. Macromol. 113, 829-840 (2018)
AWK58704.1	AcSp1	aciniform spidroin 1 variant 1, partial	Steatoda grossa	146	Collin,M.A., Clarke,T.H. III, Ayoub,N.A. and Hayashi,C.Y.	Int. J. Biol. Macromol. 113, 829-840 (2018)
AFX83562.1	AcSp1	aciniform spidroin 1, partial	Latrodectus hesperus (western black widow)	323	Ayoub,N.A., Garb,J.E., Kuelbs,A. and Hayashi,C.Y.	Mol. Biol. Evol. 30 (3), 589-601 (2013)
AFX83557.1	AcSp1	aciniform spidroin 1	Latrodectus hesperus (western black widow)	6332	Ayoub,N.A., Garb,J.E., Kuelbs,A. and Hayashi,C.Y.	Mol. Biol. Evol. 30 (3), 589-601 (2013)
AFX83567.1	AcSp1	aciniform spidroin 1, partial	Latrodectus geometricus (brown widow)	282	Ayoub,N.A., Garb,J.E., Kuelbs,A. and Hayashi,C.Y.	Mol. Biol. Evol. 30 (3), 589-601 (2013)
AFM97622.1	fibroin1	fibroin 1, partial	Atypoides riversi	569	Starrett,J., Garb,J.E., Kuelbs,A., Azubuike,U.O. and Hayashi,C.Y.	PLoS ONE 7 (6), E38084 (2012)
AFM97620.1	fibroin1	fibroin 1, partial	Poecilotheria regalis	1465	Starrett,J., Garb,J.E., Kuelbs,A., Azubuike,U.O. and Hayashi,C.Y.	PLoS ONE 7 (6), E38084 (2012)
ABW80565.1	fibroin1	fibroin 1, partial	Bothriocyrtum californicum	590	Garb,J.E., DiMauro,T., Lewis,R.V. and Hayashi,C.Y.	Mol. Biol. Evol. 24 (11), 2454-2464 (2007)
AAK30600.1	fibroin1	fibroin 1, partial	Euagrus chisoseus	734	Gatesy,J., Hayashi,C., Motriuk,D., Woods,J. and Lewis,R.	Science 291 (5513), 2603-2605 (2001)
ABW80563.1	fibroin1	fibroin 1, partial	Aptostichus sp. AS217	1061	Garb,J.E., DiMauro,T., Lewis,R.V. and Hayashi,C.Y.	Mol. Biol. Evol. 24 (11), 2454-2464 (2007)
ABW80564.1	fibroin2	fibroin 2, partial	Aptostichus sp. AS220	733	Garb,J.E., DiMauro,T., Lewis,R.V. and Hayashi,C.Y.	Mol. Biol. Evol. 24 (11), 2454-2464 (2007)
AFM97619.1	fibroin3	fibroin 3, partial	Aphonopelma seemanni (Costa Rican zebra tarantula)	425	Starrett,J., Garb,J.E., Kuelbs,A., Azubuike,U.O. and Hayashi,C.Y.	PLoS ONE 7 (6), E38084 (2012)
AFM97621.1	fibroin2	fibroin 2, partial	Poecilotheria regalis	752	Starrett,J., Garb,J.E., Kuelbs,A., Azubuike,U.O. and Hayashi,C.Y.	PLoS ONE 7 (6), E38084 (2012)
ACF71407.1	spidroin1a	spidroin 1a, partial	Avicularia juruensis	616	Bittencourt,D., Dittmar,K., Lewis,R.V. and Rech,E.L.	Comp. Biochem. Physiol. B, Biochem. Mol. Biol. 155 (4), 419-426 (2010)
ACF71408.1	spidroin1b	spidroin 1b, partial	Avicularia juruensis	562	Bittencourt,D., Dittmar,K., Lewis,R.W. and Rech,E.L.	Unpublished
AMK48676.1	AgSp1	aggregate spidroin 1, partial	Latrodectus hesperus (western black widow)	1043	Collin,M.A., Clarke,T.H., Ayoub,N.A. and Hayashi,C.Y.	Sci Rep 6, 21589 (2016)
AMK48674.1	AgSp1	aggregate spidroin 1, partial	Araneus diadematus (European garden spider)	814	Collin,M.A., Clarke,T.H., Ayoub,N.A. and Hayashi,C.Y.	Sci Rep 6, 21589 (2016)
BCI65254.1	pseudoFlSp	pseudoflagelliform spidroin, partial	Octonoba grandiprojecta	223	Kono,N., Nakamura,H., Mori,M., Tomita,M. and Arakawa,K.	Sci Rep 10 (1), 15721 (2020)
BCI65290.1	pseudoFlSp	pseudoflagelliform spidroin, partial	Octonoba yesoensis	917	Kono,N., Nakamura,H., Mori,M., Tomita,M. and Arakawa,K.	Sci Rep 10 (1), 15721 (2020)
ABD61591.1	fibroin1a	fibroin 1a, partial	Deinopis spinosa	850	Garb,J.E., Dimauro,T., Vo,V. and Hayashi,C.Y.	Science 312 (5781), 1762 (2006)
ABD61592.1	fibroin1b	fibroin 1b, partial	Deinopis spinosa	494	Garb,J.E., Dimauro,T., Vo,V. and Hayashi,C.Y.	Science 312 (5781), 1762 (2006)
AVH80548.1	spidroin3	spidroin variant 3, partial	Pholcus phalangioides (longbodied cellar spider)	314	Strickland,M., Tudorica,V., Rezac,M., Thomas,N.R. and Goodacre,S.L.	Heredity (Edinb) (2018) In press
BCI65270.1	CrSp	cribellar spidroin, partial	Octonoba varians	4449	Kono,N., Nakamura,H., Mori,M., Tomita,M. and Arakawa,K.	Sci Rep 10 (1), 15721 (2020)
BCI65259.1	CrSp	cribellar spidroin, partial	Octonoba sybotides	986	Kono,N., Nakamura,H., Mori,M., Tomita,M. and Arakawa,K.	Sci Rep 10 (1), 15721 (2020)
BCI65282.1	CrSp	cribellar spidroin, partial	Octonoba yesoensis	1630	Kono,N., Nakamura,H., Mori,M., Tomita,M. and Arakawa,K.	Sci Rep 10 (1), 15721 (2020)
AFM97616.1	fibroin2	fibroin 2, partial	Hypochilus thorelli	677	Starrett,J., Garb,J.E., Kuelbs,A., Azubuike,U.O. and Hayashi,C.Y.	PLoS ONE 7 (6), E38084 (2012)
AAK30613.1	fibroin4	fibroin 4, partial	Plectreurys tristis	1814	Gatesy,J., Hayashi,C., Motriuk,D., Woods,J. and Lewis,R.	Science 291 (5513), 2603-2605 (2001)
AFM97618.1	fibroin2	fibroin 2, partial	Aphonopelma seemanni (Costa Rican zebra tarantula)	482	Starrett,J., Garb,J.E., Kuelbs,A., Azubuike,U.O. and Hayashi,C.Y.	PLoS ONE 7 (6), E38084 (2012)
AGH61328.1	fibroin1	fibroin 1, partial	Aliatypus gulosus	175	Starrett,J. and Hayashi,C.Y.	J. Mol. Evol. (2013) In press
AGH61327.1	fibroin1	fibroin 1, partial	Aliatypus gulosus	150	Starrett,J. and Hayashi,C.Y.	J. Mol. Evol. (2013) In press
AGH61330.1	fibroin1	fibroin 1, partial	Aliatypus coylei	202	Starrett,J. and Hayashi,C.Y.	J. Mol. Evol. (2013) In press
AGH61329.1	fibroin1	fibroin 1, partial	Aliatypus thompsoni	179	Starrett,J. and Hayashi,C.Y.	J. Mol. Evol. (2013) In press
AGH61336.1	fibroin1	fibroin 1, partial	Aliatypus aquilonius	235	Starrett,J. and Hayashi,C.Y.	J. Mol. Evol. (2013) In press
AGH61338.1	fibroin1	fibroin 1, partial	Aliatypus californicus	240	Starrett,J. and Hayashi,C.Y.	J. Mol. Evol. (2013) In press
AGH61340.1	fibroin1	fibroin 1, partial	Aliatypus isolatus	226	Starrett,J. and Hayashi,C.Y.	J. Mol. Evol. (2013) In press
AGH61334.1	fibroin1	fibroin 1, partial	Aliatypus erebus	240	Starrett,J. and Hayashi,C.Y.	J. Mol. Evol. (2013) In press
AGH61333.1	fibroin1	fibroin 1, partial	Aliatypus torridus	209	Starrett,J. and Hayashi,C.Y.	J. Mol. Evol. (2013) In press
AVH80551.1	spidroin1	spidroin variant 1, partial	Pholcus phalangioides (longbodied cellar spider)	594	Strickland,M., Tudorica,V., Rezac,M., Thomas,N.R. and Goodacre,S.L.	Heredity (Edinb) (2018) In press
AAK30610.1	fibroin1	fibroin 1, partial	Plectreurys tristis	912	Gatesy,J., Hayashi,C., Motriuk,D., Woods,J. and Lewis,R.	Science 291 (5513), 2603-2605 (2001)
AAK30611.1	fibroin2	fibroin 2, partial	Plectreurys tristis	764	Gatesy,J., Hayashi,C., Motriuk,D., Woods,J. and Lewis,R.	Science 291 (5513), 2603-2605 (2001)
ADM14316.1	MaSp	major ampullate spidroin, partial	Diguetia canities	320	Garb,J.E., Ayoub,N.A. and Hayashi,C.Y.	BMC Evol. Biol. 10, 243 (2010)
AWK58719.1	PySp1	pyriform spidroin 1 variant 1, partial	Steatoda grossa	159	Collin,M.A., Clarke,T.H. III, Ayoub,N.A. and Hayashi,C.Y.	Int. J. Biol. Macromol. 113, 829-840 (2018)
AWK58717.1	PySp1	pyriform spidroin 1 variant 1, partial	Latrodectus hesperus (western black widow)	377	Collin,M.A., Clarke,T.H. III, Ayoub,N.A. and Hayashi,C.Y.	Int. J. Biol. Macromol. 113, 829-840 (2018)
AWK58716.1	PySp1	pyriform spidroin 1 variant 1, partial	Araneus diadematus (European garden spider)	208	Collin,M.A., Clarke,T.H. III, Ayoub,N.A. and Hayashi,C.Y.	Int. J. Biol. Macromol. 113, 829-840 (2018)
AWK58715.1	PySp1	pyriform spidroin 1 variant 1, partial	Argiope argentata	197	Collin,M.A., Clarke,T.H. III, Ayoub,N.A. and Hayashi,C.Y.	Int. J. Biol. Macromol. 113, 829-840 (2018)
AIU80193.1	fibroin1	fibroin 1, partial	Scytodes thoracica	618	Correa-Garhwal,S.M. and Garb,J.E.	Biomacromolecules (2014) In press
AVH80550.1	spidroin2a	spidroin variant 2a, partial	Pholcus phalangioides (longbodied cellar spider)	150	Strickland,M., Tudorica,V., Rezac,M., Thomas,N.R. and Goodacre,S.L.	Heredity (Edinb) (2018) In press
AVH80546.1	spidroin5	spidroin variant 5, partial	Pholcus phalangioides (longbodied cellar spider)	395	Strickland,M., Tudorica,V., Rezac,M., Thomas,N.R. and Goodacre,S.L.	Heredity (Edinb) (2018) In press
ABD61588.1	fibroin2	fibroin 2, partial	Deinopis spinosa	623	Garb,J.E., Dimauro,T., Vo,V. and Hayashi,C.Y.	Science 312 (5781), 1762 (2006)
AWK58746.1	TuSp1	tubuliform spidroin 1 variant 1, partial	Steatoda grossa	254	Collin,M.A., Clarke,T.H. III, Ayoub,N.A. and Hayashi,C.Y.	Int. J. Biol. Macromol. 113, 829-840 (2018)
AAY28940.1	TuSp1	tubuliform spidroin 1, partial	Latrodectus geometricus (brown widow)	225	Garb,J.E. and Hayashi,C.Y.	Proc. Natl. Acad. Sci. U.S.A. 102 (32), 11379-11384 (2005)
AAY28939.1	TuSp1	tubuliform spidroin 1, partial	Latrodectus tredecimguttatus (black widow)	225	Garb,J.E. and Hayashi,C.Y.	Proc. Natl. Acad. Sci. U.S.A. 102 (32), 11379-11384 (2005)
ADV40181.1	TuSp1	egg case fibroin, partial	Latrodectus hesperus (western black widow)	203	Nguyen,A., Verduzco,A. and Vierra,C.	Unpublished
AAY28941.1	TuSp1	tubuliform spidroin 1, partial	Latrodectus hasseltii (redback spider)	225	Garb,J.E. and Hayashi,C.Y.	Proc. Natl. Acad. Sci. U.S.A. 102 (32), 11379-11384 (2005)
AAY28934.1	TuSp1	tubuliform spidroin 1, partial	Deinopis spinosa	815	Garb,J.E. and Hayashi,C.Y.	Proc. Natl. Acad. Sci. U.S.A. 102 (32), 11379-11384 (2005)
AVH80560.1	TuSp	tubuliform spidroin, partial	Argyroneta aquatica (water spider)	235	Strickland,M., Tudorica,V., Rezac,M., Thomas,N.R. and Goodacre,S.L.	Heredity (Edinb) (2018) In press
ADM14323.1	TuSp1	tubuliform spidroin 1, partial	Agelenopsis aperta	483	Garb,J.E., Ayoub,N.A. and Hayashi,C.Y.	BMC Evol. Biol. 10, 243 (2010)
AFM97617.1	fibroin1	fibroin 1, partial	Aphonopelma seemanni (Costa Rican zebra tarantula)	577	Starrett,J., Garb,J.E., Kuelbs,A., Azubuike,U.O. and Hayashi,C.Y.	PLoS ONE 7 (6), E38084 (2012)
AFM97615.1	fibroin1	fibroin 1, partial	Hypochilus thorelli	521	Starrett,J., Garb,J.E., Kuelbs,A., Azubuike,U.O. and Hayashi,C.Y.	PLoS ONE 7 (6), E38084 (2012)
AAY28943.1	TuSp1	tubuliform spidroin 1, partial	Gea heptagon	235	Garb,J.E. and Hayashi,C.Y.	Proc. Natl. Acad. Sci. U.S.A. 102 (32), 11379-11384 (2005)
ATW75942.1	TuSp1	tubuliform spidroin 1 C-terminal region variant 1, partial	Argiope aurantia	217	Chaw,R.C., Collin,M., Wimmer,M., Helmrick,K.L. and Hayashi,C.Y.	G3 (Bethesda) (2017) In press
AWK58741.1	TuSp1	tubuliform spidroin 1 variant 1, partial	Argiope argentata	346	Collin,M.A., Clarke,T.H. III, Ayoub,N.A. and Hayashi,C.Y.	Int. J. Biol. Macromol. 113, 829-840 (2018)
AAY28932.1	TuSp1	tubuliform spidroin 1, partial	Argiope argentata	900	Garb,J.E. and Hayashi,C.Y.	Proc. Natl. Acad. Sci. U.S.A. 102 (32), 11379-11384 (2005)
ATW75946.1	TuSp1	tubuliform spidroin 1 C-terminal region variant 2, partial	Argiope trifasciata	209	Chaw,R.C., Collin,M., Wimmer,M., Helmrick,K.L. and Hayashi,C.Y.	G3 (Bethesda) (2017) In press
AAY28944.1	TuSp1	tubuliform spidroin 1, partial	Cyrtophora moluccensis	247	Garb,J.E. and Hayashi,C.Y.	Proc. Natl. Acad. Sci. U.S.A. 102 (32), 11379-11384 (2005)
BCI65249.1	CySp	cylindrical spidroin, partial	Octonoba grandiprojecta	510	Kono,N., Nakamura,H., Mori,M., Tomita,M. and Arakawa,K.	Sci Rep 10 (1), 15721 (2020)
AWK58742.1	TuSp1	tubuliform spidroin 1 variant 1, partial	Araneus diadematus (European garden spider)	239	Collin,M.A., Clarke,T.H. III, Ayoub,N.A. and Hayashi,C.Y.	Int. J. Biol. Macromol. 113, 829-840 (2018)
ABR37274.1	TuSp	tubuliform spidroin-like protein, partial	Nephilengys cruentata	461	Bittencourt,D., Souto,B.M., Verza,N.C., Vinecky,F., Dittmar,K., Silva,P.I. Jr., Andrade,A.C., da Silva,F.R., Lewis,R.V. and Rech,E.L.	Comp. Biochem. Physiol. B, Biochem. Mol. Biol. 147 (4), 597-606 (2007)

## Sheet: Table 8
Table 8: Analysis of repeat motifs of MaSp and MiSp spidroins found in L. sclopetarius
Spidroin Gene Name	Spidroin Class	Motif group	Motif variant	Length	Occurences	Tandem repeats	Consensus	Length
MaSp1a	Major	PolyA	AAAA	4	40	Motif1	ggsggQggygglgSqGagqggygaGq-gGaasAaaaaa----	42
			AAAAA	5	39	Motif2	---ggsgqGGLgAGQgYGaGLGGQGGAGQGGAaSaaaaa	39
			AAAAAA	6	41	Motif3	GGAGGAGqGGLGAGQGYGAGLGGQRGAGQGGAASaAAAAa	40
			AAAAAAA	7	23
			AAAAAAAA	8	1
		GGX	GGG	3	2
			GGY	3	178
			GGA	3	261
			GGQ	3	148
			GGL	3	134
			GGT	3	5
			GGS	3	68
			GGD	3	1
			GGF	3	7
			GGV	3	3
			GGN	3	3
		GPGXX	GPGLG	5	3
		GA	GA	2	539
MaSp1b	Major	PolyA	AAAA	4	19	Repeat1	glGsq---GAGqggy-Gagqggaasa--aaaaaggag--gqggyg	45
			AAAAA	5	22	Repeat2	LGgqggaGQgGAas-aAaaaGGsgGQgGY	29
			AAAAAA	6	14
			AAAAAAA	7	6
			AAAAAAAA	8	2
		GGX	GGG	3	5
			GGS	3	41
			GGY	3	91
			GGQ	3	70
			GGA	3	137
			GGL	3	69
			GGT	3	2
			GGF	3	1
			GGD	3	1
			GGV	3	2
			GGN	3	2
			GGR	3	1
		GPGXX	NIL	NIL	NIL
		GA	GA	2	292
MaSp1c	Major	PolyA	AAAA	4	19	Repeat1	ggsGqGGlgagqgygaglgGqggagqggaasaaaaa	36
			AAAAA	5	35	Repeat2	GG?GGQGGYgGLGSQGAGQGgAaSAAAAAaG	31
			﻿AAAAAA	6	14	Repeat3	ggaggqggygglgSQGaGQGGYgagQggaasaaaaa	36
			AAAAAAA	7	6
			AAAAAAAA	8	1
		GGX	GGG	3	2
			GGY	3	109
			GGQ	3	77
			GGA	3	143
			GGL	3	69
			GGT	3	3
			GGS	3	47
			GGD	3	2
			GGV	3	1
		GPGXX	GPGVA	5	1
			GPGGA	5	1
		GA	GA	2	300
MaSp2a	Major	PolyA	AAAA	4	14	Repeat1	qqgp-----ggqGpyGpg-aa-aaaaaaggygpgsg-----qqgpgqqgp-----	55
			AAAAA	5	20	Repeat2	gqqgpggqgPyGpgAaa--aaaaagGYgp-----gsGqQGpgqqg------------------------------pgqqgp	81
			AAAAAA	6	8
			AAAAAAA	7	8
			AAAAAAAA	8	26
			AAAAAAAAA	9	7
			AAAAAAAAAA	10	2
		GPGXX	GPGPT	5	1
			GPGQQ	5	141
			GPGGQ	5	66
			GPGSV	5	1
			GPGSS	5	1
			GPGGA	5	1
			GPGAA	5	66
			GPGSG	5	61
			GPGAS	5	2
			GPGRQ	5	2
			GPGEA	5	3
			GPGKQ	5	4
			GPGQR	5	3
			GPGAG	5	2
			GPGEK	5	1
			GPGSE	5	1
			GPGSA	5	1
			GPGLA	5	1
			GPGGP	5	2
			GPGQL	5	2
			GPGQK	5	2
			GPGAV	5	2
			GPGLQ	5	2
			GPGGL	5	2
		GA	GA	2	96
MaSp2b	Major	PolyA	AAAA	4	5	Repeat1
			AAAAA	5	1	Repeat2
			AAAAAA	6	1
		GPGXX	GPGSQ	5	29
			GPGGY	5	27
			GPGGP	5	16
			GPGAY	5	7
			GPGNQ	5	8
			GPGAS	5	3
			GPGIQ	5	1
			GPGEY	5	1
			GPGSP	5	1
		GA	GA	2	18
MaSp2c	Major	PolyA	AAVAV	5	40	Repeat1	gpgsqggpsgpggygpgsq-gpngpgGpgsSaavavssgpGGYGPgSqg---------psgpsgpggy--------------	82
		GPGXX	GPGLQ	5	1
			GPGAT	5	1
			GPGSR	5	1
			GPGNQ	5	1
			GPGGY	5	130
			GPGSQ	5	143
			GPGGP	5	49
			GPGAS	5	2
			GPGSP	5	2
			GPGGN	5	2
			GPGGA	5	3
			GPGGQ	5	1
			GPGRY	5	1
			GPGSS	5	1
			GPGVY	5	1
		GA	GA	2	35
MaSp2d	Major	PolyA	AAAA	4	3	Repeat1
		GPGXX	GPGRS	5	1
			GPGQS	5	6
			GPGQG	5	4
			GPGQY	5	1
			GPGPS	5	3
		GA	GA	2	17
MaSp2e	Major	PolyA	AAAA	4	3	Repeat1	gpgGaS--aAaAAAg-GpGgqGpyGpgaqgpggygps	37
			AAAAA	5	1	Repeat2	GPGQQGPGGYGPS	13
			AAAAAA	6	20	Repeat3	GPGGASAAaAAAas-GsGgQGP--sGqQGPGGYGps----------------------------------	70
			AAAAAAA	7	6	Repeat4	Gp?gP-gqQGPGGYGp	16
			AAAAAAAA	8	8
		GPGXX	GPGGY	5	36
			GPGSQ	5	9
			GPGQQ	5	9
			GPGAA	5	1
			GPGGA	5	36
			GPGGQ	5	12
			GPGAY	5	10
			GPGAQ	5	14
			GPGGV	5	1
			GPGSY	5	2
			GPGVS	5	1
		GA	GA	2	70
MaSp2f	Major	PolyA	AAAAA	5	11	Repeat1	asaasaaaaaG--gpgsqgpygpgaqgpggyGqsGpgqqGpggYGPS-GpggaSaaaaAAaSgpgGQGPSg--QQGPGGYGPSGPggaSAAAAaaggAGGQGPy---gpgaygpsgpggasaaaaaaggsggqgpygpgaqgpggygpsg--pgg	155
			AAAAAA	6	18
			AAAAAAA	7	10
		GPGXX	GPGGY	5	45
			GPGSQ	5	11
			GPGAA	5	1
			GPGQQ	5	11
			GPGGA	5	38
			GPGAQ	5	20
			GPGGQ	5	10
			GPGAY	5	8
			GPGGS	5	1
			GPGVS	5	1
		GA	GA	2	80
MaSp3a	Major	PolyA	AAAA	4	15	Repeat1
			AAAAA	5	15
			AAAAAA	6	19
			AAAAAAA	7	1
		GPGXX	GPGAN	5	1
			GPGGL	5	1
			GPGFA	5	1
			GPGGF	5	4
			GPGGY	5	17
			GPGRY	5	6
			GPGGN	5	1
			GPGRR	5	1
			GPGQG	5	1
			SGGRGGY	5	13
			TGGRGGY	5	1
		GA	GA	2	139
MaSp3b	Major	PolyA	AAAA	4	17	Repeat1
			AAAAA	5	16
			AAAAAA	6	18
			AAAAAAA	7	5
			AAAAAAAAA	9	1
		GPGXX	GPGAN		1
			GPGGL		1
			GPGFA		1
			GPGGF		2
			GPGGY		20
			GPGRY		6
			GPGQG		4
			GPGRR		1
			SGGRGGY		21
			SGGRGGL		1
		GA	GA	2	154
MaSp4a	Major	PolyA	NIL	NIL	NIL	Repeat1
		GPGXX	GPGSS	5	18
			GPGPQ	5	22
			GPGSQ	5	3
			GPGHQ	5	1
			GPGLQ	5	8
			GPGSF	5	1
			GPGSH	5	1
			GPGTQ	5	1
		GA	GA	2	2
MiSpa	Minor	PolyA	AAAA	4	23	Repeat1	-----------ag---g---gyg-g-gagag--aaagagagaGagGaGGYGqgyGaGsGa--------------------------------?----aaa-a--gagagg?ggyg?gyg?gsg-	124
			AAAAA	5	23
		GGX	GGA	3	79
			GGY	3	84
			GGS	3	4
			GGV	3	2
			GGG	3	7
			GGT	3	3
		GA	GA	2	614
MiSpb	Minor	PolyA	AAAA	4	20	Repeat1	-agagaggaGG?G?gAGagAgA-----gagaaa---	36
			AAAAA	5	11	Repeat2	gagsgaaa?a--gagagaggaggygqgygags--	34
			AAAAAAA	7	1
		GGX	GGY	3	72
			GGS	3	3
			GGA	3	79
			GGG	3	6
			GGT	3	2
			GGR	3	1
		GA	GA	2	589
MiSpc	Minor	PolyA	AAAAAA	6	1	Repeat1	aGAgg----agGYGqg--aGa?agagA----gAag---G-YgrGaG-----GaggygqgygaGsg------aga-	75
			AAAAA	5	1
			AAAA	4	2
		GGX	GGY	3	21
			GGG	3	4
			GGA	3	12
			GGT	3	1
			GGS	3	2
		GA	GA	2	117
MiSpd	Minor	PolyA	AAAA	4	24	Repeat1	--agg?g?gagagAgagaga--aaagga------gg	36
			AAAAA	5	9	Repeat2	sgaaagAgaga--ga--------GGaggygqgygagsgag--	42
		GGX	GGD	3	1
			GGY	3	70
			GGE	3	1
			GGA	3	76
			GGG	3	6
			GGT	3	1
			GGR	3	1
			GGS	3	1
		GA	GA	2	568

## Sheet: Table 9
Table 9: Analysis of repeat motifs of TuSp, FlSp,AcSp, AgSp and PySp spidroins found in L. sclopetarius
Spidroin Gene Name	Spidroin Class	Repeat type		repeat Length	Occurences	Consensus*	Identification method
TuSpa	Tubiliform
TuSpb	Tubiliform	Long repeat	Repeat1	175	9	qsaSQsAAqSGSKSSSSTTtTSTSgSqaASQSssasqaSAsSFSQQSSAsLASSSSFSSAFSSATSLSAVGNVGYQLGLNVANSLGLGNAQaLAATLSQAVSAVGVGASTNAYANaVSNAVGQFLaGQGVLNATNAgSLASSFaNALSASAaSvaasarsqsasqsqaaasafrq	RADAR/PFAM/BLAST
TuSpc	Tubiliform	Long repeat	Repeat1	176	27	VGaasnayaNAvsstvGqflaGqGvlnagnvGSlAstfanaasaaaasasaqsqsAsqsqaaasafrqAasQsAsQSAAQSGSTSSATTTTTSTSGSQAASQSASSSQASASSFAQQSSASLASSSSFSSaFnSASsLSAVGNVGYqLGLnvANsLGLGNAQaLAnALSQAVSAVG	RADAR/PFAM/BLAST
TuSpd	Tubiliform	Long repeat	Repeat1	163	17	QAASRSASSSASQASASSFAQQSSAALSSSSSFSSAFSSATSLSAVGNVGYQLGLNVANALGVGNAQALAGALSQAVSAVGVgASSNAYANAVSNAVGQYFAGQGILNAANAGsLASSFANALSasAaSvasqsaaqsqsaasafgqaasqsasqsasgaasq	PFAM/BLAST
AcSpa	Aciniform	Long repeat	Repeat1	94	12	kvafnqaltpALqASLRLDANsAStLAnIATNGMMSLPSGSSpRDYIRVLLSGPLaDKLRDAGILNNNVSLQQFLKnLFGGLIKvGANYGVIIPrdaldndvtsasnsmtttittigasfdgqpsg-dypggqypdggnfgpsgspsdsssgagvtpqqlmsaignsqvigalcrglksp-------------	RADAR
AcSpb	Aciniform	Long repeat	Repeat1	208	16	lravfrsgvsqqtmsnvvqrtvqalasnlgidgnnlsrialqaisqvpagsdtsayaqafstalvtggvlnsgnvntlgsqvlsavvngvssaaqgfginvdtgsvqsdirsstgflstssssaissqttaaasttgftgaggylggagdypgg-----------------------aggypggaggypggaggy--tggagsvtgqtssgqttgadsalisrianalantst	RADAR/PFAM/BLAST
AcSpc	Aciniform	Long repeat	Repeat1	187	23	sgvsqntvnsvvqrtvqslantlgvdgnnlarialqavsrvpagsdtnayaqalsyslvtggilnernidslgsrvlsallngvstaaqglginvdlgsvqsdirsstgflstsssstsfsqtaasttggaasttgdypggy--pagpdagpsggvplvsptldnligggaqagliarvgnalantstl	RADAR/PFAM/BLAST
AgSp1	Aggregate	Long repeat	Repeat1	120	33	tpvpgpdgkpiqivpagpgttpgtvtgPDGKPtKFiVPtGAFTTPGSIPGPdGkPIHVePAGPGTTPGAqTGPDGkINKLvVPTTpKgpqgpginpyfptgpagqpmypygpgnpfgpqGpagqttt-	TRAL
			Repeat2	109	25	-tpkgsg-pgfqfqtPqpvtkpgGqPIqIVPAGPGTTPGvvTGPDGqpvKFiVPqGAFtTPGSIPGPnGkPIHVkPAGPGtTPGAktnsdgsidsivlps-----------	TRAL
AgSp2a	Aggregate	Short repeat					RADAR
AgSp2b	Aggregate	Long repeat	Repeat1	531	3	PTPVGPApTPvPGPKPTsvGPAPTPAPviPgPKPTtVrP?PTPaPgVPgPKPTPvgPAPTPAPvVPgPKPTpVGPaPTPaPvVPGPkPTtVGPvPtpvPgVPGPkPTpVGPaPtpaPvVPGPKP?pVGPAPTPAPvVPgPKPTpvGPaPTPaP?VPgPkpTtVGPvPtqvpgVPGPKPtPvGPAPTPAttgnsaapgttqtipqpggqplkvkpsepgmtpgviiepinhvteiilppggkttpgilpgpgnkpvevepakpgttpgaitgtggqitkiilpstpsapgkvpnqpgqplgptmapqqpgqplgpgqttqiipqpgsqpilvkpappgstpgivtgpnqkpsqvllppgggstpgilpgpgnkpvevepakpgttpgaitgpgneitkii…	TRAL
			Repeat2	18	28	tpapvvPGPkPtpVgpap	TRAL
FlSp-like	Flagelliform	Long repeat	Repeat1	84	3	MnDYvpQPNmQnG?PQYFkVQsGgNeYIme?papssdistekqddsdg?ll?ap?p??dsnteqpsqpegslsdapspvydyes	TRAL
			Repeat2	39	30	sggspmttsattpastptpgssp?s-asggssgtpgsts-	TRAL
FlSpa	Flagelliform	Long repeat	Repeat1	102	15	------gg-ygpg?-ggl-ygpg-agg--a--pgg--ggpggpGgPgGpGGPGGpG-Ga--g--gGaGtGgaGpgGasGg-aGGaGPvsVsssvvVGgaGGPgAggvg--pgg-g	RADAR
			Repeat2	48	4	?g?gPGglGgPGGfGGpGgPGGpgGpgapgGGAGGMYGPGGsGG?YGP	RADAR
			Repeat3	59	4	PggpGApGGPGGpggpggIGGGAGAGGVGPGGSsggSGGSGPITVTETVSVGGAGgpga	RADAR
FlSpb	Flagelliform	Long repeat	Repeat1	94	7	gp-------??gg??gggpGGvGP-ggag-?gpGGagg-gpgagga-GGp?GP----------Ggp-gGPGgpgG?gG?gagGvGpGGAG?ygPGGsG?ygpggaGPgg-?gpgg	RADAR
			Repeat2	60	5	yGPGG--pgGaG--GeGPvtVDVDVnVGGAPGGGPGGAgpgg-gpgGVGpg-----g-g-	RADAR
FlSpc	Flagelliform	Long repeat	Repeat1	203	3	gaggvgpgGAGpyGPGgAGpGGAGPGGEGPVTVDVEvnvggapggg?ggagpggagigpggapgapggpggpggpggpggaygpgaggpsgpggvgpggagpygpggagigpggapggpggpggpggpggaygpgaggpsgpggvgpgragpygpggagpygpggagvgpggapgapggpggpggpggpggaygpgagglsgp	TRAL
PySpa	Pyriform	Long repeat	Repeat1	207	9	SSSLSSSLGSlSALNSIANGQLSsSSVsSSISNAVAQSLGlSqGSVQNIISQQLSnIGyGSSTSSIAQAIAsAVSnAVQASGAGVAGQEqSIAQrIYSSISNALSqLPAPapAPRpaPLpaPAPRPRpapqPAPVYAqAPVASQVQASTsSQTTAQQNSFAQSQQSSVVQSQQSanaysaastagssvsqapaavvsapvyfntqaf	TRAL
PySpb	Pyriform	Long repeat	Repeat1	213	15	TLsSsLsSSLGShsALNSiANGQlSSSSvASSISNAVAQSLGLSQGSVQNIISQQLSSIGPGSSTSSIAQAIASAVSNAVQaSGaGvAGQEQSISQRVYSSISNALSQLTASASAPRPAprplpaPLpapaPRpRpapqPapVyaPAPVaSQVQaSTSSQTTAQQNSFAQSqQSSvvQSQQsANAYsaastagSsvsq-qaavvsapvyfntq	TRAL
AmSp-like1	Unassigned	Short repeat	Repeat1	36	2	PMSPqMNPSNNHSFIKNASKpSRNWPSNDYEGQ?--	TRAL
			Repeat2	35	4	pNDYNLpSDdStYPkQGTDFvSGSirqpppvqpea	TRAL
			Repeat3	12	3	NPPgsssvnsfn	TRAL
AgSp-like1	Unassigned	Short repeat	Repeat1	24	2	NRPGQN?PQQ?GN?PDQ?YP?QN?	TRAL
			Repeat2	24	3	pqqngn?pde?yPQQn?n?p?qn?	TRAL
			Repeat3	12	3	YPQQnGNnpdqs	TRAL
			Repeat4	8	2	HKH?RKVR	TRAL
AmSp-like2	Unassigned		Repeat1	109	6	PVNnNrlrditrRiSIKNRrRGgYPSIynNNAPDDASSGASSNSEtPVSPQKlDseNPDnYdSPvSNnaPgAASAAAsEeGpSDYDyNLPQPNNGGYTGPTGSLAaSQs	TRAL
			Repeat2	92	3	NFaPpqRqdFtasgsfa?????apqngdn?apqng?nsapqnednsapqn?dnsap?n?dnfgpqnggnf?pqn??nfgpqn?gnfgpqnrg	TRAL
			Repeat3	68	4	???-???-???????-PQNRdnFapQN?gNf?pqnrgnfappqrqdftasgsfasssanapqnedsfv	TRAL
			Repeat4	37	5	NYQNSGSSA--vANSeSdpVsYQNvGNYqNafQaEPl	TRAL
Consensus details*
Capital letter: The fraction of characters in a column of the alignment establishes unanimity (shown as a capital letter) for that column.
Small letter: The fraction of characters in a column of the alignment needed to establish majority (shown as a lowercase letter) for that column.
? mark: If there is no majority letter for a column, the consensus will have a '?'.

[truncated: 11 more sheets: Table 10, Table 11, Table 12, Table 13, Table 14, Table 15, Table 16, Table 17, Table 18, Table 19, Table 20]
